# Supplementary material for: Drug repurposing for coronavirus (SARS-CoV-2) based on gene co-expression network analysis
Source: Sci Rep. 2021 Nov 8;11:21872. doi: 10.1038/s41598-021-01410-3 (PMC8576023; doi:10.1038/s41598-021-01410-3)
Supplement: Supplementary file 1 — Supplementary Information 1. [file 41598_2021_1410_MOESM1_ESM.xlsx]

## Sheet: List of primary genes
Primary gene list, which were used in network construction.
Habib MotieGhader PhD, Esmaeil Safavi PhD, Ali Rezapour PhD, Fatemeh Firouzi Amoodizaj MSc, Roya asl iranifam MSc
List of primary genes (genes with P-values less than 0.05 )
Gene name
AANAT
AASDHPPT
ABCA3
ABCB4
ABCB9
ABCD2
ABCE1
ABCG1
ABLIM1
ACAA1
ACADM
ACP1
ACSL1
ACSL1
ACSM3
ACTG1
ACTL7B
ACTN1
ACTN2
ADAM28
ADAMTS1
ADARB1
ADAT1
ADGRL2
ADH5
ADH6
ADM
ADPRM
ADRB2
AFF4
AGL
AGTR2
AIMP1
AIP
AK5
AKAP1
AKAP11
AKAP7
AKAP9
AKR1C3
AKTIP
ALDH18A1
ALDH1A1
ALDH3A2
ALDH5A1
ALDH6A1
ALKBH1
ALOX12
ALOX12B
ALOX5
ALPL
ALX3
AMACR
AMFR
AMIGO3
AMN
ANAPC5
ANG
ANGPT2
ANGPTL2
ANK3
ANKH
ANKRA2
ANKRD2
ANP32C
ANPEP
ANXA3
ANXA7
AP1M2
AP4E1
APBA2
APBB1
API5
APOD
APOL3
APOL6
APPBP2
APPL1
AQP9
ARFGEF1
ARFGEF2
ARFIP1
ARG1
ARHGAP5
ARHGEF2
ARHGEF3
ARID4A
ARID4B
ARL1
ARL2BP
ARL4C
ARNTL
ARRB1
ARSA
ASB1
ATF2
ATF4
ATG12
ATG5
ATM
ATP2A2
ATP2B1
ATP2B4
ATP5C1
AZU1
B3GALNT1
B3GALT4
B3GNT2
B4GALT5
B4GALT6
B9D1
BACH2
BAG2
BAG3
BAG5
BAMBI
BASP1
BCAP29
BCKDHB
BCKDK
BCL11A
BCL11B
BCL2
BCL2A1
BCL2L2
BCL3
BCL6
BET1
BIK
BIRC3
BIRC5
BLMH
BLNK
BLVRA
BLVRB
BMI1
BMP3
BMX
BPI
BPY2
BRD7
BRD8
BRWD1
BTN2A2
BTN3A2
BTN3A3
BUB1B
BUB3
BYSL
C10orf10
C11orf58
C1D
C1orf21
C1QTNF3
C1S
C20orf24
C21orf62
C3AR1
C5AR1
C6orf10
CA11
CA4
CACNA2D3
CALM1
CALM3
CAMK4
CAMKK2
CAMP
CANX
CAPN1
CAPN7
CAPRIN1
CASP2
CASP8
CASP8AP2
CAST
CBLB
CCDC6
CCL8
CCNB2
CCND2
CCNT2
CCR6
CCR7
CCT2
CCT6A
CCZ1B
CD151
CD160
CD164
CD177
CD24
CD247
CD248
CD27
CD28
CD2AP
CD3E
CD3G
CD4
CD40LG
CD5
CD63
CD69
CD7
CD72
CD79A
CD81
CD8A
CD8B
CD9
CD96
CDA
CDC14A
CDC16
CDC20
CDC23
CDC25A
CDC27
CDC40
CDHR5
CDK1
CDK10
CDK16
CDK5R2
CDK8
CDKN1B
CDKN1C
CDKN2C
CDKN3
CDR1
CDRT1
CDX1
CEACAM1
CEACAM3
CEACAM6
CEACAM8
CEBPD
CEBPE
CELSR1
CENPE
CENPF
CETN3
CFAP20
CFL1
CHAD
CHD1
CHD1L
CHI3L1
CHIT1
CHKB
CHMP2A
CHORDC1
CKAP4
CLC
CLDN17
CLDN5
CLDND1
CLEC1B
CLEC2D
CLEC4E
CLEC5A
CLK1
CLK2
CLSPN
CLSTN2
CLU
CMAHP
CMAS
CNIH1
CNN3
CNOT8
COIL
COL10A1
COL1A1
COLQ
COX6A1
CPNE3
CPNE7
CPOX
CR2
CRAT
CRBN
CREBL2
CREBZF
CRIP2
CRISP2
CRISP3
CRLF3
CROT
CRTAM
CRY1
CRYZ
CRYZL1
CSDE1
CSF1
CSF2
CSF2RB
CSN1S1
CSNK1A1
CSTA
CSTF3
CTDNEP1
CTNNAL1
CTSA
CTSG
CTSO
CTSZ
CTTN
CUL4A
CUL4B
CUL5
CXCL1
CXCL2
CXCR1
CXCR2
CXCR5
CYP20A1
CYP27A1
CYP2C18
CYP2C9
CYP4F12
CYP4F3
CYP7A1
DACH1
DARS
DAZAP2
DBF4
DBP
DBR1
DCK
DCTD
DCTN2
DCTN4
DDX1
DDX3Y
DEFA1B
DEFA4
DFFB
DGKA
DGKG
DHRS3
DHRS9
DHX15
DHX8
DIABLO
DIDO1
DIEXF
DLD
DLG5
DMTF1
DMTN
DMXL1
DNAH9
DNAJA3
DNASE1L2
DNMT1
DRD2
DRG2
DSC2
DSG3
DUSP13
DYNLT3
DYRK1A
DYRK2
DYSF
ECI2
EDAR
EDDM3A
EEA1
EFCAB2
EFNA1
EFS
EGR1
EHMT2
EID1
EIF1AX
EIF1AY
EIF2AK3
EIF2S3
EIF3A
EIF3J
EIF3M
EIF4B
EIF5A2
ELANE
EML4
ENOPH1
ENPP2
ENPP4
EP300
EPAS1
EPB41
EPB42
ERAP2
ERCC3
ETFB
ETS1
ETV5
EXOC5
EXOSC5
EZH1
F2R
F5
FAM102A
FAM129A
FAM50B
FAM65B
FANCF
FARS2
FASLG
FAXDC2
FBLN5
FBXO3
FBXW4P1
FCGR3B
FCMR
FCRL2
FDX1
FEM1B
FEV
FGF14
FGFBP1
FHL2
FKBP1B
FKBP2
FKBP5
FKTN
FLI1
FLNB
FMR1
FOLR3
FOXK2
FOXO1
FOXO3
FPGT
FPR1
FRAT1
FSTL3
FTCD
FUBP1
FURIN
FXR1
FXYD6
FXYD7
FYCO1
G0S2
G3BP2
GAB2
GABPA
GABRB3
GABRE
GADD45A
GADD45B
GALE
GALNS
GALNT4
GALNT8
GAPDH
GAS7
GATA3
GBAS
GCA
GCK
GCLC
GCNT3
GDI2
GEMIN2
GGH
GGTLC2
GINS2
GLA
GLE1
GLT8D1
GLUD2
GLUL
GM2A
GM2A
GMCL1
GMFG
GMPR
GNA13
GNA15
GNAS
GNB1
GNG10
GNG5
GNLY
GNS
GOLGA4
GOLGA5
GP1BA
GPA33
GPER1
GPR1
GPR137B
GPR171
GPR183
GPR42
GPR68
GPS1
GRB10
GRIA4
GRIN2D
GRK4
GRK6
GRSF1
GSK3B
GSN
GSTO1
GTF2E1
GTF3C3
GYG1
GYPE
GZMK
GZMM
H1F0
H2BFS
HAAO
HBA2
HBB
HBD
HBE1
HBG2
HBG2
HBQ1
HCAR3
HCP5
HDAC1
HDAC2
HDLBP
HEBP2
HERC1
HERC3
HIPK3
HIST1H1B
HIST1H1C
HIST1H1D
HIST1H2AC
HIST1H2AE
HIST1H2AJ
HIST1H2BB
HIST1H2BC
HIST1H2BC
HIST1H2BD
HIST1H2BH
HIST1H2BK
HIST1H3A
HIST1H3F
HIST1H3F
HIST1H3G
HIST1H4A
HIST2H2AA4
HIST2H2BE
HIST2H4B
HIVEP1
HIVEP2
HLA-DMA
HLA-DOB
HLA-F
HLTF
HLX
HMG20A
HMGB3
HMGCS1
HMGN4
HNRNPA1
HNRNPD
HNRNPF
HOMER2
HOXB1
HOXC6
HP
HP1BP3
HPS5
HS2ST1
HS3ST1
HSF2
HSP90AB1
HSPE1
HSPH1
HTN3
HTR1F
HUS1
HUWE1
ID1
ID3
IDH3A
IER3
IFNA21
IFNAR2
IGFBP2
IKBKAP
IKZF1
IKZF3
IL10RA
IL13RA1
IL16
IL1R1
IL1R2
IL1RN
IL20RA
IL21R
IL2RB
IL6ST
IL7R
ILF3
IMPA1
IMPA2
IMPDH1
INHBA
INPP4A
INPP5A
INSL4
INSM1
INSR
IPO7
IPO8
IPP
IRAK1
IRF8
IRS2
ISL1
ISLR
ITGA2B
ITGA4
ITGA6
ITGAM
ITGB4
ITK
ITM2A
ITPK1
ITPKB
ITPR1
IVD
JUP
KARS
KAT2A
KAT6B
KAT7
KCNA2
KCNA3
KCNH1
KCNJ1
KCNJ10
KCNJ15
KDM5A
KDM5D
KDM6A
KDSR
KEAP1
KHDRBS1
KIF11
KIF20A
KIF25-AS1
KIF2A
KIF5C
KIFAP3
KIN
KIR2DS5
KIR3DS1
KL
KLF12
KLF5
KLF9
KLHDC2
KLHL20
KLRA1P
KLRB1
KLRC2
KLRC3
KLRC4
KLRD1
KLRF1
KLRG1
KLRK1
KNG1
KPNA5
KPNB1
KRIT1
KRR1
KRT32
LAMB3
LANCL1
LCK
LCN1
LCN2
LDHB
LEF1
LEMD3
LGALS2
LGALS8
LILRA2
LILRA3
LILRB2
LIMA1
LIMD1
LIN7C
LINC00921
LIPT1
LMAN1
LMAN1L
LOXL2
LPAR6
LPCAT3
LPXN
LRP8
LRPAP1
LRRC3
LRRC6
LSM8
LTA4H
LTB
LTB4R
LTBP1
LTBP3
LTF
LUM
LYL1
LYN
LZTFL1
MACF1
MAFF
MAFG
MAGEA2B
MAGOHB
MAL
MALT1
MAN1C1
MAP1B
MAP3K11
MAP3K13
MAP3K4
MAP3K7
MAP4
MAP4K3
MAP4K5
MAPK14
MAPKAPK5-AS1
MAPRE2
MARCKSL1
MARCO
MAT2B
MBNL2
MBOAT7
MC1R
MC3R
MCCC2
MDH1
MDM1
MDM4
MEA1
MECP2
MED14
MED16
MED17
MED23
MED6
MEF2D
METTL3
MGAM
MIA
MICU2
MIR1248
MIR636
MIR664B
MIR943
MLH1
MLLT10
MMP11
MMP25
MMP8
MMP9
MNDA
MOAP1
MOCS2
MORF4L1
MPO
MR1
MRPS30
MRPS31
MRPS35
MRS2
MRTO4
MS4A1
MS4A3
MSH2
MSH3
MSH6
MSRA
MSRB1
MSRB2
MSX1
MTR
MTRF1
MTX1
MUTYH
MYC
MYCNOS
MYH11
MYH8
MYH8
MYL6
MYL6B
MYL9
MYLK
MYLPF
MYOM2
NAE1
NAMPT
NAP1L1
NAP1L2
NAP1L3
NBR1
NCAPG
NCBP1
NCBP2
NCF1C
NCF4
NCK1
NCR3
NDFIP1
NDRG3
NDUFA5
NECTIN1
NEFH
NEK2
NELL2
NFE2
NFIL3
NFKBIA
NFRKB
NFX1
NFYA
NFYB
NGRN
NIF3L1
NINJ2
NLE1
NMD3
NMT2
NMUR1
NNT
NOTCH3
NPAT
NPIPA5
NPPC
NR1H3
NR1I2
NR2C1
NR3C2
NRDC
NRP1
NSG1
NT5E
NTN1
NUDT21
NUP153
NUP214
NUP54
NUP62
NUP88
NUSAP1
NVL
NXF2
OAS2
OAZ1
OGT
OLR1
OPTN
OR51E2
ORC3
ORC5
ORM2
OSBP
OSGEPL1
OVOL1
OXA1L
OXCT1
P2RX5
P2RY10
PADI4
PAFAH1B1
PAFAH2
PARG
PARP2
PATJ
PAWR
PBOV1
PBX3
PBXIP1
PCDH9
PCDHA5
PCF11
PCNP
PCOLCE2
PCSK1
PCSK7
PDCD4
PDE3B
PDE3B
PDE4B
PDE6H
PDGFC
PDGFD
PDIA3
PDLIM5
PDP1
PDXK
PEA15
PEBP1
PER2
PER3
PERP
PEX1
PEX11B
PEX12
PEX2
PEX3
PFKFB3
PGGT1B
PGLYRP1
PHC1
PHOX2A
PHOX2B
PIAS1
PIGL
PIGN
PIGP
PIK3CB
PIK3R5
PILRB
PKN2
PLA2G7
PLCG1
PLEKHA1
PLEKHB1
PLOD1
PLPP1
PLXDC1
PMS1
PMS2P3
PNN
PNO1
POLB
POLE3
POLI
POLM
POLR2B
POPDC2
POU6F1
PPBP
PPID
PPIF
PPIH
PPP1R15A
PPP1R2
PPP1R8
PPP2R5C
PPP2R5E
PRKAB1
PRKACB
PRKCA
PRKCH
PRKCQ
PRKD3
PRKRA
PRKX
PRM1
PRPF18
PRPF19
PRPF3
PRPF4
PRPF4B
PRPS1
PRR3
PRSS23
PRTN3
PSG7
PSIP1
PSIP1
PSMD10
PSMD4
PSMD5
PSTPIP2
PTBP1
PTBP3
PTCH1
PTER
PTGES
PTPN11
PTPN21
PTPN6
PTPRT
PTTG1
PTX3
PUM2
PURA
PWP1
PYGL
PYROXD1
QPCT
QSOX1
RAB13
RAB14
RAB29
RAB31
RAB32
RAB40B
RABGGTB
RABL2B
RABL2B
RAD17
RAD51
RAD51D
RAD54B
RALGPS1
RANBP17
RAP2A
RAPGEF6
RAPGEFL1
RAPSN
RARB
RARRES2
RARS
RASA1
RASA2
RASA3
RASA4
RASGRP1
RBL2
RBM26
RBM3
RBMS3
RCAN3
RCN2
RECK
REPS2
REST
RETN
REV3L
REXO4
RFC1
RFX5
RGR
RGS19
RHOH
RIPK1
RLBP1
RNASE1
RNASE2
RNASE3
RNASEL
RNF14
RNF17
RNF6
RNFT1
RNGTT
RNMT
ROBO3
RPA1
RPA2
RPL14
RPL5
RPP38
RPS4Y1
RRAGD
RRM2
RRN3P1
RSL24D1
RTCA
RTN2
RUNDC3A
RUNX3
RWDD2B
RYK
RYR2
S100A11
S100A12
S100A8
S100A9
S100P
S1PR1
S1PR5
SACS
SAGE1
SART3
SATB1
SCD
SCGN
SCML1
SCN2B
SCP2
SCPEP1
SDCBP
SDHD
SEC23A
SEC23IP
SEC24B
SELP
SENP7
SEP15
SEPP1
SERGEF
SERPINA1
SERPINB1
SERPINF1
SESN1
SETD4
SGK3
SGPP1
SH2B3
SH2D1A
SH2D3A
SH3BP2
SH3GLB2
SHC3
SIL1
SIRPA
SIRT1
SIRT5
SIT1
SKAP1
SLAMF1
SLAMF7
SLC11A1
SLC11A2
SLC12A7
SLC19A1
SLC1A3
SLC20A1
SLC22A1
SLC24A3
SLC25A12
SLC25A21
SLC25A32
SLC25A40
SLC26A6
SLC2A3
SLC30A9
SLC4A1
SLC4A5
SLC4A7
SLC6A4
SLC6A8
SLC7A5P1
SLC7A6
SLCO3A1
SLCO4A1
SLPI
SMAD3
SMAD4
SMAD7
SMARCA2
SMARCA5
SMARCC1
SMARCD3
SMARCE1
SMC1A
SMN2
SMNDC1
SNAI1
SNAI2
SNCA
SNHG4
SNN
SNORD14D
SNORD19B
SNRNP200
SNRPB2
SNRPN
SNX4
SNX5
SOAT1
SP110
SP2
SP4
SPAG8
SPARC
SPEG
SPG7
SPIB
SPIN1
SPON2
SPOP
SPRR2C
SPTB
SREBF1
SRGN
SRP72
SRSF1
SRSF10
SRSF10
SRSF11
SRSF3
SRSF5
SRSF7
SS18
SSB
SSBP1
SSR3
SSX5
ST13
ST3GAL5
ST6GAL1
ST6GALNAC2
ST8SIA4
ST8SIA5
STAG3
STAM2
STAP1
STAT1
STAT1
STAT1
STAT2
STAT4
STBD1
STK17A
STK26
STMN2
STXBP2
SUCLA2
SYN3
SYNCRIP
SYPL1
TACC3
TACSTD2
TAF11
TAF1A
TAF4
TAF7L
TAGLN3
TAL1
TALDO1
TARBP1
TARDBP
TBCC
TBCE
TBL1X
TBP
TBRG4
TBX2
TBX21
TCEA2
TCERG1
TCF12
TCIRG1
TCL1A
TCN1
TDG
TDRKH
TERF1
TEX13B
TFAP2C
TFCP2
TFF3
TGDS
TGFB1I1
TGFBR2
TGFBR3
TGIF1
TH
THAP12
THBS4
THEM6
THRAP3
THSD1
TIA1
TIAL1
TIAM1
TIMM10B
TIMP2
TK1
TKTL1
TLR2
TMED2
TMEM11
TMEM2
TMEM50B
TMOD3
TMPO
TMX1
TNC
TNF
TNFAIP6
TNFAIP8
TNFRSF10D
TNFRSF21
TNFRSF25
TNFSF8
TNK2
TNKS
TNP2
TOMM20
TOP2A
TOPORS
TP53
TP53I11
TP53I3
TPM1
TPM2
TPSAB1
TPST1
TRA2A
TRAF1
TRAF5
TRAPPC10
TRAPPC2
TREM1
TRIB1
TRIM32
TRIM34
TRIM38
TRIM44
TRIP13
TRMT11
TROVE2
TRRAP
TSEN34
TSPAN12
TSPAN31
TSPAN4
TSPAN7
TSPOAP1
TSPYL2
TST
TSTD2
TTK
TTN
TUBA1A
TUBB3
TUBB4B
TUBD1
TUBGCP3
TWF2
TXK
TXN
TYMS
U2AF2
UBA2
UBAP1
UBASH3A
UBE2C
UBE2D2
UBE2E1
UBE2G2
UBE2K
UBE2N
UBE3A
UBE4A
UBP1
UBR5
UCHL5
UGDH
UPF3B
UPK3BL
URI1
UROD
USO1
USP11
USP16
USP8
USP9X
USPL1
UST
UTP20
UTP3
UTP6
UTRN
VDAC1
VEGFC
VEZF1
VILL
VNN1
VNN2
VPREB3
VPS41
VPS9D1
VSIG4
WBP11
WDR11
WDR61
WFDC1
WNT1
WNT8B
XAF1
XCL1
XCL2
XIAP
XIST
XK
XPA
XPO1
YBX3
YME1L1
YTHDC1
YTHDF2
ZBED5
ZBED8
ZBTB11
ZBTB14
ZBTB18
ZBTB6
ZFX
ZFY
ZKSCAN5
ZMAT3
ZMYND11
ZNF117
ZNF134
ZNF140
ZNF146
ZNF189
ZNF195
ZNF200
ZNF202
ZNF211
ZNF212
ZNF217
ZNF22
ZNF224
ZNF232
ZNF239
ZNF26
ZNF277
ZNF302
ZNF304
ZNF318
ZNF330
ZNF345
ZNF43
ZNF443
ZNF45
ZNF7
ZNF74
ZNF83
ZNF84
ZNF85
ZRSR2
ZW10
ZYX

## Sheet: Module_A genes
Module_A gene list
Habib MotieGhader PhD, Esmaeil Safavi PhD, Ali Rezapour PhD, Fatemeh Firouzi Amoodizaj MSc, Roya asl iranifam MSc
Module_A Gene names
BIRC5
BUB1B
CCNB2
CDC20
CDC25A
CDK1
CDKN3
CENPE
CENPF
GINS2
KIF11
KIF20A
NCAPG
NEK2
NUSAP1
PTTG1
RAD51
RRM2
TACC3
TK1
TOP2A
TRIP13
TTK
TYMS
UBE2C

## Sheet: Module_B genes
Module_B gene list
Habib MotieGhader PhD, Esmaeil Safavi PhD, Ali Rezapour PhD, Fatemeh Firouzi Amoodizaj MSc, Roya asl iranifam MSc
Module_B Gene names
TARDBPc
HNRNPA1
NMD3
KRR1
PNO1
PWP1
UTP3
PTBP1
DIEXF
MRTO4
RSL24D12
UTP6
NLE1
ILF3
BYSL
PRPF19
FUBP1
KHDRBS1
SRSF3
SRSF7
HNRNPF
U2AF2
NUDT21
GNL3
MATR3
SSB
DHX15
HNRNPU
SYNCRIP
SRSF1
