# Supplementary material for: Drug repurposing for coronavirus (SARS-CoV-2) based on gene co-expression network analysis
Source: Sci Rep. 2021 Nov 8;11:21872. doi: 10.1038/s41598-021-01410-3 (PMC8576023; doi:10.1038/s41598-021-01410-3)
Supplement: Supplementary file 2 — Supplementary Information 2. [file 41598_2021_1410_MOESM2_ESM.xlsx]

## Sheet: TF-TG-miRNA_A sub-network
TF-miRNA-TG_A sub-network: interaction information of Transcription factors, Target genes and miRNAs.
Habib MotieGhader PhD, Esmaeil Safavi PhD, Ali Rezapour PhD, Fatemeh Firouzi Amoodizaj MSc, Roya asl iranifam MSc
	TF-TG Interactions				TF-miRNA Interactions			miRNA-TG Interactions					Total sub-Network
TF	Target Gene	Interaction type		TF	miRNA	Interaction Type		miRNA	Target Gene			source node	Target node	Interaction type
ATF1	TOP2A	Unknown		E2F1	hsa-let-7a	Activation		hsa-miR-26a	TTK			ATF1	TOP2A	Unknown
E2F1	TOP2A	Activation		E2F1	hsa-let-7i	Activation		hsa-miR-26b	TTK			E2F1	TOP2A	Activation
UHRF1	TOP2A	Unknown		E2F1	hsa-mir-106a	Regulation(feedback)		hsa-miR-192	TTK			UHRF1	TOP2A	Unknown
YBX1	TOP2A	Unknown		E2F1	hsa-mir-106b	Regulation(feedback)		hsa-miR-215	TTK			YBX1	TOP2A	Unknown
E2F4	TTK	Repression		E2F1	hsa-mir-106b	Activation(feedback)		hsa-let-7b	NUSAP1			E2F4	TTK	Repression
MED1	UBE2C	Unknown		E2F1	hsa-mir-15a	Activation(feedback)		hsa-miR-16	UBE2C			MED1	UBE2C	Unknown
MYC	UBE2C	Activation		E2F1	hsa-mir-15b	Activation		hsa-miR-17	UBE2C			MYC	UBE2C	Activation
ARID3A	CDK1	Unknown		E2F1	hsa-mir-16	Activation		hsa-miR-20a	UBE2C			ARID3A	CDK1	Unknown
E2F1	CDK1	Activation		E2F1	hsa-mir-16-1	Activation		hsa-miR-24	UBE2C			E2F1	CDK1	Activation
E2F3	CDK1	Unknown		E2F1	hsa-mir-16-2	Activation		hsa-miR-196a	UBE2C			E2F3	CDK1	Unknown
ETS2	CDK1	Unknown		E2F1	hsa-mir-17	Activation(feedback)		hsa-miR-193b	UBE2C			ETS2	CDK1	Unknown
IRF1	CDK1	Repression		E2F1	hsa-mir-17	Regulation(feedback)		hsa-miR-140	UBE2C			IRF1	CDK1	Repression
PTTG1	CDK1	Activation		E2F1	hsa-mir-184	Activation		hsa-miR-16	CENPF			PTTG1	CDK1	Activation
RB1	CDK1	Unknown		E2F1	hsa-mir-18a	Activation(feedback)		hsa-miR-122	CENPF			RB1	CDK1	Unknown
SMAD7	CDK1	Repression		E2F1	hsa-mir-18b	Regulation		hsa-miR-93	CENPF			SMAD7	CDK1	Repression
TFDP1	CDK1	Activation		E2F1	hsa-mir-195	Activation		hsa-miR-373	CENPF			TFDP1	CDK1	Activation
TP53	CDK1	Repression		E2F1	hsa-mir-19a	Activation		hsa-miR-192	CENPF			TP53	CDK1	Repression
TP73	CDK1	Unknown		E2F1	hsa-mir-19b	Activation		hsa-miR-215	CENPF			TP73	CDK1	Unknown
PHF8	CDC20	Unknown		E2F1	hsa-mir-19b-1	Activation		hsa-miR-92a	KIF20A			PHF8	CDC20	Unknown
YBX1	CDC20	Repression		E2F1	hsa-mir-19b-2	Regulation		hsa-miR-23a	KIF20A			YBX1	CDC20	Repression
APC	BIRC5	Unknown		E2F1	hsa-mir-202	Activation		hsa-miR-124	KIF20A			APC	BIRC5	Unknown
CTNNB1	BIRC5	Unknown		E2F1	hsa-mir-203	Activation		hsa-miR-192	KIF20A			CTNNB1	BIRC5	Unknown
DNMT1	BIRC5	Repression		E2F1	hsa-mir-20a	Activation(feedback)		hsa-miR-215	KIF20A			DNMT1	BIRC5	Repression
E2F1	BIRC5	Activation		E2F1	hsa-mir-20b	Regulation(feedback)		hsa-miR-15a	CDK1			E2F1	BIRC5	Activation
E2F1	BIRC5	Repression		E2F1	hsa-mir-223	autoregulatory negative feedback loop(feedback)		hsa-miR-15b	CDK1			E2F1	BIRC5	Repression
E2F1	BIRC5	Unknown		E2F1	hsa-mir-224	Activation(feedback)		hsa-miR-16	CDK1			E2F1	BIRC5	Unknown
E2F4	BIRC5	Unknown		E2F1	hsa-mir-23b	Repression		hsa-miR-195	CDK1			E2F4	BIRC5	Unknown
EHMT2	BIRC5	Unknown		E2F1	hsa-mir-24-1	Repression(feedback)		hsa-miR-24	CDK1			EHMT2	BIRC5	Unknown
EP300	BIRC5	Activation		E2F1	hsa-mir-25	Regulation		hsa-miR-92a	CDK1			EP300	BIRC5	Activation
EP300	BIRC5	Repression		E2F1	hsa-mir-25	Activation		hsa-miR-107	CDK1			EP300	BIRC5	Repression
FOXO3	BIRC5	Unknown		E2F1	hsa-mir-27b	Repression(feedback)		hsa-miR-497	CDK1			FOXO3	BIRC5	Unknown
HDAC1	BIRC5	Unknown		E2F1	hsa-mir-27b	Activation(feedback)		hsa-miR-1277	CDK1			HDAC1	BIRC5	Unknown
ILF3	BIRC5	Activation		E2F1	hsa-mir-29a	Activation		hsa-miR-193b	CDK1			ILF3	BIRC5	Activation
KLF4	BIRC5	Repression		E2F1	hsa-mir-34c	Activation		hsa-miR-205	CDK1			KLF4	BIRC5	Repression
KLF5	BIRC5	Activation		E2F1	hsa-mir-363	Regulation		hsa-miR-590	CDK1			KLF5	BIRC5	Activation
LEF1	BIRC5	Unknown		E2F1	hsa-mir-4496	Activation		hsa-miR-31	CDK1			LEF1	BIRC5	Unknown
MYCN	BIRC5	Activation		E2F1	hsa-mir-449a	auto-regulatory feedback circuit		hsa-miR-424	CDK1			MYCN	BIRC5	Activation
NFKB1	BIRC5	Activation		E2F1	hsa-mir-449a	Activation		hsa-miR-301a	CDK1			NFKB1	BIRC5	Activation
NFKB1	BIRC5	Unknown		E2F1	hsa-mir-449b	auto-regulatory feedback circuit		hsa-miR-302a	CDK1			NFKB1	BIRC5	Unknown
RB1	BIRC5	Unknown		E2F1	hsa-mir-449b	Activation		hsa-miR-16	CDC20			RB1	BIRC5	Unknown
RELA	BIRC5	Activation		E2F1	hsa-mir-449c	Activation		hsa-miR-18a	CDC20			RELA	BIRC5	Activation
RELA	BIRC5	Unknown		E2F1	hsa-mir-452	Activation		hsa-miR-23b	CDC20			RELA	BIRC5	Unknown
SP1	BIRC5	Unknown		E2F1	hsa-mir-519d	Repression(feedback)		hsa-miR-92a	CDC20			SP1	BIRC5	Unknown
SP3	BIRC5	Unknown		E2F1	hsa-mir-7	Activation		hsa-miR-93	CDC20			SP3	BIRC5	Unknown
SP4	BIRC5	Unknown		E2F1	hsa-mir-92a	Activation		hsa-miR-30a	CDC20			SP4	BIRC5	Unknown
STAT3	BIRC5	Activation		E2F1	hsa-mir-92a-1	Activation		hsa-miR-34a	CDC20			STAT3	BIRC5	Activation
STAT3	BIRC5	Unknown		E2F1	hsa-mir-92a-2	Regulation		hsa-miR-192	CDC20			STAT3	BIRC5	Unknown
TCF4	BIRC5	Unknown		E2F1	hsa-mir-93	Regulation(feedback)		hsa-miR-193b	CDC20			TCF4	BIRC5	Unknown
TCF7L2	BIRC5	Activation		YBX1	hsa-mir-29b-2	Repression		hsa-miR-215	CDC20			TCF7L2	BIRC5	Activation
TP53	BIRC5	Repression		MYC	hsa-let-7	Repression		hsa-miR-188	CDC20			TP53	BIRC5	Repression
TP53	BIRC5	Unknown		MYC	hsa-let-7a	Repression		hsa-miR-16	BIRC5			TP53	BIRC5	Unknown
TP73	BIRC5	Unknown		MYC	hsa-let-7a-1	Repression(feedback)		hsa-miR-195	BIRC5			TP73	BIRC5	Unknown
ZNF143	BUB1B	Activation		MYC	hsa-let-7a-2	Repression(feedback)		hsa-let-7b	BIRC5			ZNF143	BUB1B	Activation
EP300	CCNB2	Unknown		MYC	hsa-let-7b	Repression(feedback)		hsa-miR-101	BIRC5			EP300	CCNB2	Unknown
TP53	CCNB2	Repression		MYC	hsa-let-7c	Repression(feedback)		hsa-miR-122	BIRC5			TP53	CCNB2	Repression
FOXM1	CDC25A	Unknown		MYC	hsa-let-7d	Repression		hsa-miR-93	BIRC5			FOXM1	CDC25A	Unknown
HMGA1	CDC25A	Activation		MYC	hsa-let-7e	Repression(feedback)		hsa-miR-150	BIRC5			HMGA1	CDC25A	Activation
LIN28A	CDC25A	Unknown		MYC	hsa-let-7f	Repression		hsa-miR-26a-1	BIRC5			LIN28A	CDC25A	Unknown
MSC	CDC25A	Repression		MYC	hsa-let-7f-1	Repression(feedback)		hsa-miR-26a-2	BIRC5			MSC	CDC25A	Repression
NANOG	CDC25A	Repression		MYC	hsa-let-7g	Repression(feedback)		hsa-miR-34a	BIRC5			NANOG	CDC25A	Repression
NANOG	CDC25A	Unknown		MYC	hsa-let-7i	Repression		hsa-miR-497	BIRC5			NANOG	CDC25A	Unknown
BRCA2	RAD51	Unknown		MYC	hsa-mir-100	Repression		hsa-miR-1323	BIRC5			BRCA2	RAD51	Unknown
CREBBP	RAD51	Unknown		MYC	hsa-mir-101	Repression		hsa-miR-149	BIRC5			CREBBP	RAD51	Unknown
E2F1	RAD51	Unknown		MYC	hsa-mir-101-2	Repression		hsa-miR-3662	BIRC5			E2F1	RAD51	Unknown
E2F4	RAD51	Repression		MYC	hsa-mir-106a	Activation		hsa-miR-504	BIRC5			E2F4	RAD51	Repression
E2F4	RAD51	Unknown		MYC	hsa-mir-106a	Repression		hsa-miR-218	BIRC5			E2F4	RAD51	Unknown
EP300	RAD51	Unknown		MYC	hsa-mir-106b	Repression(feedback)		hsa-miR-30c	BIRC5			EP300	RAD51	Unknown
HSF4	RAD51	Unknown		MYC	hsa-mir-122	Repression		hsa-miR-335	BIRC5			HSF4	RAD51	Unknown
MEN1	RAD51	Unknown		MYC	hsa-mir-125b-1	Repression		hsa-miR-425	BIRC5			MEN1	RAD51	Unknown
RBL2	RAD51	Repression		MYC	hsa-mir-130a	Activation(feedback)		hsa-miR-135b	BIRC5			RBL2	RAD51	Repression
CHD8	TYMS	Unknown		MYC	hsa-mir-141	Regulation		hsa-miR-155	TRIP13			CHD8	TYMS	Unknown
E2F1	TYMS	Activation		MYC	hsa-mir-141	Activation		hsa-miR-192	TRIP13			E2F1	TYMS	Activation
E2F1	TYMS	Unknown		MYC	hsa-mir-146a	Repression		hsa-miR-193b	TRIP13			E2F1	TYMS	Unknown
ESR1	TYMS	Unknown		MYC	hsa-mir-146a	Activation		hsa-miR-215	TRIP13			ESR1	TYMS	Unknown
SP1	TYMS	Unknown		MYC	hsa-mir-148a	Repression(feedback)		hsa-miR-16	NCAPG			SP1	TYMS	Unknown
TFCP2	TYMS	Unknown		MYC	hsa-mir-15	Repression		hsa-miR-155	NCAPG			TFCP2	TYMS	Unknown
TFDP1	TYMS	Activation		MYC	hsa-mir-150	Regulation		hsa-miR-34a	NCAPG			TFDP1	TYMS	Activation
TP53	TYMS	Repression		MYC	hsa-mir-15a	Repression(feedback)		hsa-miR-193b	NCAPG			TP53	TYMS	Repression
USF1	TYMS	Unknown		MYC	hsa-mir-16	Repression		hsa-miR-205	NCAPG			USF1	TYMS	Unknown
YBX1	TYMS	Repression		MYC	hsa-mir-16-1	Repression		hsa-miR-21	NCAPG			YBX1	TYMS	Repression
YBX1	CDKN3	Activation		MYC	hsa-mir-17	Activation(feedback)		hsa-miR-181a	NCAPG			YBX1	CDKN3	Activation
E2F1	RRM2	Activation		MYC	hsa-mir-17	Regulation(feedback)		hsa-miR-181b	NCAPG			E2F1	RRM2	Activation
KLF6	PTTG1	Repression		MYC	hsa-mir-17	Repression(feedback)		hsa-miR-181d	NCAPG			KLF6	PTTG1	Repression
SP1	PTTG1	Activation		MYC	hsa-mir-184	Repression(feedback)		hsa-miR-421	NCAPG			SP1	PTTG1	Activation
SP1	PTTG1	Unknown		MYC	hsa-mir-18a	Activation		hsa-miR-22	GINS2			SP1	PTTG1	Unknown
TP53	PTTG1	Activation		MYC	hsa-mir-18b	Activation		hsa-miR-142	GINS2			TP53	PTTG1	Activation
TP53	PTTG1	Repression		MYC	hsa-mir-195	Repression		hsa-miR-193b	GINS2			TP53	PTTG1	Repression
MYB	TK1	Activation		MYC	hsa-mir-196a-1	Repression(feedback)		hsa-miR-198	GINS2			MYB	TK1	Activation
POU2AF1	TK1	Activation		MYC	hsa-mir-19a	Activation		hsa-miR-3200	GINS2			POU2AF1	TK1	Activation
POU2F1	TK1	Activation		MYC	hsa-mir-19a	Regulation		hsa-miR-548d	GINS2			POU2F1	TK1	Activation
POU2F2	TK1	Activation		MYC	hsa-mir-19b	Activation		hsa-miR-30a	KIF11			POU2F2	TK1	Activation
SP1	TK1	Activation		MYC	hsa-mir-19b	Regulation		hsa-miR-30b	KIF11			SP1	TK1	Activation
				MYC	hsa-mir-200c	Activation		hsa-miR-30d	KIF11			E2F1	hsa-let-7a	Activation
				MYC	hsa-mir-20a	Activation(feedback)		hsa-miR-34a	KIF11			E2F1	hsa-let-7i	Activation
				MYC	hsa-mir-20a	Repression(feedback)		hsa-miR-193b	KIF11			E2F1	hsa-mir-106a	Regulation(feedback)
				MYC	hsa-mir-20b	Repression		hsa-miR-30c	KIF11			E2F1	hsa-mir-106b	Regulation(feedback)
				MYC	hsa-mir-22	Repression(feedback)		hsa-miR-30e	KIF11			E2F1	hsa-mir-106b	Activation(feedback)
				MYC	hsa-mir-22	Activation(feedback)		hsa-miR-96	KIF11			E2F1	hsa-mir-15a	Activation(feedback)
				MYC	hsa-mir-221	Activation(feedback)		hsa-miR-340	KIF11			E2F1	hsa-mir-15b	Activation
				MYC	hsa-mir-221	Repression(feedback)		hsa-miR-192	CENPE			E2F1	hsa-mir-16	Activation
				MYC	hsa-mir-222	Repression		hsa-miR-215	CENPE			E2F1	hsa-mir-16-1	Activation
				MYC	hsa-mir-23a	Repression		hsa-miR-22	BUB1B			E2F1	hsa-mir-16-2	Activation
				MYC	hsa-mir-23a	Activation		hsa-miR-192	BUB1B			E2F1	hsa-mir-17	Activation(feedback)
				MYC	hsa-mir-23b	Repression		hsa-miR-193b	BUB1B			E2F1	hsa-mir-17	Regulation(feedback)
				MYC	hsa-mir-24-2	Activation(feedback)		hsa-miR-215	BUB1B			E2F1	hsa-mir-184	Activation
				MYC	hsa-mir-24-2	Repression(feedback)		hsa-let-7a	CCNB2			E2F1	hsa-mir-18a	Activation(feedback)
				MYC	hsa-mir-25	Repression(feedback)		hsa-miR-23b	CCNB2			E2F1	hsa-mir-18b	Regulation
				MYC	hsa-mir-26a	Repression		hsa-let-7b	CCNB2			E2F1	hsa-mir-195	Activation
				MYC	hsa-mir-26a	Activation		hsa-let-7c	CCNB2			E2F1	hsa-mir-19a	Activation
				MYC	hsa-mir-26a-1	Repression(feedback)		hsa-let-7f	CCNB2			E2F1	hsa-mir-19b	Activation
				MYC	hsa-mir-26a-1	Activation(feedback)		hsa-let-7i	CDC25A			E2F1	hsa-mir-19b-1	Activation
				MYC	hsa-mir-26a-2	Repression(feedback)		hsa-miR-15a	CDC25A			E2F1	hsa-mir-19b-2	Regulation
				MYC	hsa-mir-26a-2	Activation(feedback)		hsa-miR-15b	CDC25A			E2F1	hsa-mir-202	Activation
				MYC	hsa-mir-26b	Repression(feedback)		hsa-miR-16-2	CDC25A			E2F1	hsa-mir-203	Activation
				MYC	hsa-mir-26b	Activation(feedback)		hsa-miR-16	CDC25A			E2F1	hsa-mir-20a	Activation(feedback)
				MYC	hsa-mir-27a	Activation		hsa-miR-18a	CDC25A			E2F1	hsa-mir-20b	Regulation(feedback)
				MYC	hsa-mir-27a	Repression		hsa-miR-195	CDC25A			E2F1	hsa-mir-223	autoregulatory negative feedback loop(feedback)
				MYC	hsa-mir-28	Repression		hsa-miR-449a	CDC25A			E2F1	hsa-mir-224	Activation(feedback)
				MYC	hsa-mir-29a	Repression(feedback)		hsa-miR-449b	CDC25A			E2F1	hsa-mir-23b	Repression
				MYC	hsa-mir-29b	Repression		hsa-miR-92a	CDC25A			E2F1	hsa-mir-24-1	Repression(feedback)
				MYC	hsa-mir-29b-1	Repression(feedback)		hsa-let-7b	CDC25A			E2F1	hsa-mir-25	Regulation
				MYC	hsa-mir-29b-2	Repression(feedback)		hsa-miR-141	CDC25A			E2F1	hsa-mir-25	Activation
				MYC	hsa-mir-29c	Repression		hsa-miR-34a	CDC25A			E2F1	hsa-mir-27b	Repression(feedback)
				MYC	hsa-mir-30a	Repression(feedback)		hsa-miR-497	CDC25A			E2F1	hsa-mir-27b	Activation(feedback)
				MYC	hsa-mir-30b	Repression		hsa-miR-192	CDC25A			E2F1	hsa-mir-29a	Activation
				MYC	hsa-mir-30d	Repression(feedback)		hsa-miR-193b	CDC25A			E2F1	hsa-mir-34c	Activation
				MYC	hsa-mir-32	Activation		hsa-miR-365a	CDC25A			E2F1	hsa-mir-363	Regulation
				MYC	hsa-mir-34a	Repression(feedback)		hsa-miR-21	CDC25A			E2F1	hsa-mir-4496	Activation
				MYC	hsa-mir-371a	Activation		hsa-miR-770	CDC25A			E2F1	hsa-mir-449a	auto-regulatory feedback circuit
				MYC	hsa-mir-371b	Activation		hsa-miR-424	CDC25A			E2F1	hsa-mir-449a	Activation
				MYC	hsa-mir-372	Activation		hsa-miR-503	CDC25A			E2F1	hsa-mir-449b	auto-regulatory feedback circuit
				MYC	hsa-mir-373	Activation(feedback)		hsa-miR-140	CDC25A			E2F1	hsa-mir-449b	Activation
				MYC	hsa-mir-451	Repression		hsa-miR-18a	TACC3			E2F1	hsa-mir-449c	Activation
				MYC	hsa-mir-497	Repression(feedback)		hsa-miR-24	TACC3			E2F1	hsa-mir-452	Activation
				MYC	hsa-mir-548m	Repression		hsa-miR-149	TACC3			E2F1	hsa-mir-519d	Repression(feedback)
				MYC	hsa-mir-7-1	Activation		hsa-miR-193b	TACC3			E2F1	hsa-mir-7	Activation
				MYC	hsa-mir-9	Activation		hsa-miR-152	TACC3			E2F1	hsa-mir-92a	Activation
				MYC	hsa-mir-9-2	Activation		hsa-miR-1908	TACC3			E2F1	hsa-mir-92a-1	Activation
				MYC	hsa-mir-92a	Activation		hsa-miR-425	TACC3			E2F1	hsa-mir-92a-2	Regulation
				MYC	hsa-mir-93	Repression(feedback)		hsa-miR-23b	RAD51			E2F1	hsa-mir-93	Regulation(feedback)
				E2F3	hsa-let-7a	Activation		hsa-miR-92a-1	RAD51			YBX1	hsa-mir-29b-2	Repression
				E2F3	hsa-let-7i	Activation(feedback)		hsa-miR-221	RAD51			MYC	hsa-let-7	Repression
				E2F3	hsa-mir-106b	Activation(feedback)		hsa-miR-107	RAD51			MYC	hsa-let-7a	Repression
				E2F3	hsa-mir-15a	Activation(feedback)		hsa-miR-155	RAD51			MYC	hsa-let-7a-1	Repression(feedback)
				E2F3	hsa-mir-15b	Activation(feedback)		hsa-miR-30b	RAD51			MYC	hsa-let-7a-2	Repression(feedback)
				E2F3	hsa-mir-16	Activation		hsa-miR-371a	RAD51			MYC	hsa-let-7b	Repression(feedback)
				E2F3	hsa-mir-17	Activation(feedback)		hsa-miR-371b	RAD51			MYC	hsa-let-7c	Repression(feedback)
				E2F3	hsa-mir-18a	Activation		hsa-miR-372	RAD51			MYC	hsa-let-7d	Repression
				E2F3	hsa-mir-195	Activation(feedback)		hsa-miR-373	RAD51			MYC	hsa-let-7e	Repression(feedback)
				E2F3	hsa-mir-19a	Activation(feedback)		hsa-miR-124	RAD51			MYC	hsa-let-7f	Repression
				E2F3	hsa-mir-19b-1	Activation(feedback)		hsa-miR-142	RAD51			MYC	hsa-let-7f-1	Repression(feedback)
				E2F3	hsa-mir-200b	Repression(feedback)		hsa-miR-149	RAD51			MYC	hsa-let-7g	Repression(feedback)
				E2F3	hsa-mir-20a	Activation		hsa-miR-192	RAD51			MYC	hsa-let-7i	Repression
				E2F3	hsa-mir-25	Activation(feedback)		hsa-miR-193b	RAD51			MYC	hsa-mir-100	Repression
				E2F3	hsa-mir-26a	Activation		hsa-miR-215	RAD51			MYC	hsa-mir-101	Repression
				E2F3	hsa-mir-27b	Activation(feedback)		hsa-miR-590	RAD51			MYC	hsa-mir-101-2	Repression
				E2F3	hsa-mir-34a	Regulation(feedback)		hsa-miR-770	RAD51			MYC	hsa-mir-106a	Activation
				E2F3	hsa-mir-7	Activation		hsa-miR-96	RAD51			MYC	hsa-mir-106a	Repression
				E2F3	hsa-mir-92a	Activation		hsa-miR-214	RAD51			MYC	hsa-mir-106b	Repression(feedback)
				E2F3	hsa-mir-92a-1	Activation(feedback)		hsa-miR-212	RAD51			MYC	hsa-mir-122	Repression
				ETS2	hsa-mir-155	Activation		hsa-miR-4454	RAD51			MYC	hsa-mir-125b-1	Repression
				ETS2	hsa-mir-196b	Repression(feedback)		hsa-miR-197	RAD51			MYC	hsa-mir-130a	Activation(feedback)
				RB1	hsa-mir-449a	auto-regulatory feedback circuit		hsa-miR-378a	RAD51			MYC	hsa-mir-141	Regulation
				RB1	hsa-mir-449b	auto-regulatory feedback circuit		hsa-miR-18a	TYMS			MYC	hsa-mir-141	Activation
				TP53	hsa-mir-100	Repression		hsa-let-7b	TYMS			MYC	hsa-mir-146a	Repression
				TP53	hsa-mir-106a	Activation		hsa-miR-196a	TYMS			MYC	hsa-mir-146a	Activation
				TP53	hsa-mir-107	Activation(feedback)		hsa-miR-26b	TYMS			MYC	hsa-mir-148a	Repression(feedback)
				TP53	hsa-mir-107	Regulation(feedback)		hsa-miR-34a	TYMS			MYC	hsa-mir-15	Repression
				TP53	hsa-mir-10b	Activation(feedback)		hsa-miR-193b	TYMS			MYC	hsa-mir-150	Regulation
				TP53	hsa-mir-1204	Activation		hsa-miR-194	TYMS			MYC	hsa-mir-15a	Repression(feedback)
				TP53	hsa-mir-1206	Activation		hsa-miR-99a	TYMS			MYC	hsa-mir-16	Repression
				TP53	hsa-mir-124	Activation		hsa-miR-92a	CDKN3			MYC	hsa-mir-16-1	Repression
				TP53	hsa-mir-1246	Activation		hsa-miR-146a	CDKN3			MYC	hsa-mir-17	Activation(feedback)
				TP53	hsa-mir-125a	Activation(feedback)		hsa-miR-192	CDKN3			MYC	hsa-mir-17	Regulation(feedback)
				TP53	hsa-mir-125b	Repression		hsa-miR-215	CDKN3			MYC	hsa-mir-17	Repression(feedback)
				TP53	hsa-mir-127	Activation		hsa-miR-1307	CDKN3			MYC	hsa-mir-184	Repression(feedback)
				TP53	hsa-mir-1275	Repression		hsa-miR-331	CDKN3			MYC	hsa-mir-18a	Activation
				TP53	hsa-mir-1277	Repression		hsa-let-7a	RRM2			MYC	hsa-mir-18b	Activation
				TP53	hsa-mir-1323	Activation		hsa-let-7i	RRM2			MYC	hsa-mir-195	Repression
				TP53	hsa-mir-139	Activation		hsa-miR-106a	RRM2			MYC	hsa-mir-196a-1	Repression(feedback)
				TP53	hsa-mir-141	Activation		hsa-miR-106b	RRM2			MYC	hsa-mir-19a	Activation
				TP53	hsa-mir-142	Activation		hsa-miR-17	RRM2			MYC	hsa-mir-19a	Regulation
				TP53	hsa-mir-143	Regulation		hsa-miR-202	RRM2			MYC	hsa-mir-19b	Activation
				TP53	hsa-mir-145	Activation		hsa-miR-20a	RRM2			MYC	hsa-mir-19b	Regulation
				TP53	hsa-mir-145	Regulation		hsa-miR-20b	RRM2			MYC	hsa-mir-200c	Activation
				TP53	hsa-mir-146a	Repression		hsa-miR-24	RRM2			MYC	hsa-mir-20a	Activation(feedback)
				TP53	hsa-mir-148a	Activation		hsa-miR-519d	RRM2			MYC	hsa-mir-20a	Repression(feedback)
				TP53	hsa-mir-148a	Repression		hsa-let-7b	RRM2			MYC	hsa-mir-20b	Repression
				TP53	hsa-mir-149	Activation		hsa-let-7c	RRM2			MYC	hsa-mir-22	Repression(feedback)
				TP53	hsa-mir-150	Repression(feedback)		hsa-let-7d	RRM2			MYC	hsa-mir-22	Activation(feedback)
				TP53	hsa-mir-151a	Activation(feedback)		hsa-let-7e	RRM2			MYC	hsa-mir-221	Activation(feedback)
				TP53	hsa-mir-155	Repression(feedback)		hsa-let-7f	RRM2			MYC	hsa-mir-221	Repression(feedback)
				TP53	hsa-mir-15a	Activation(feedback)		hsa-let-7g	RRM2			MYC	hsa-mir-222	Repression
				TP53	hsa-mir-15b	Activation		hsa-miR-100	RRM2			MYC	hsa-mir-23a	Repression
				TP53	hsa-mir-16-1	Activation(feedback)		hsa-miR-101	RRM2			MYC	hsa-mir-23a	Activation
				TP53	hsa-mir-16-2	Activation(feedback)		hsa-miR-93	RRM2			MYC	hsa-mir-23b	Repression
				TP53	hsa-mir-17	Repression		hsa-miR-26a	RRM2			MYC	hsa-mir-24-2	Activation(feedback)
				TP53	hsa-mir-184	Activation		hsa-miR-155	RRM2			MYC	hsa-mir-24-2	Repression(feedback)
				TP53	hsa-mir-18a	Repression		hsa-miR-30a	RRM2			MYC	hsa-mir-25	Repression(feedback)
				TP53	hsa-mir-191	Activation		hsa-miR-30b	RRM2			MYC	hsa-mir-26a	Repression
				TP53	hsa-mir-192	Activation		hsa-miR-30d	RRM2			MYC	hsa-mir-26a	Activation
				TP53	hsa-mir-192	Regulation		hsa-miR-34a	RRM2			MYC	hsa-mir-26a-1	Repression(feedback)
				TP53	hsa-mir-193b	Activation		hsa-miR-127	RRM2			MYC	hsa-mir-26a-1	Activation(feedback)
				TP53	hsa-mir-194	Regulation		hsa-miR-149	RRM2			MYC	hsa-mir-26a-2	Repression(feedback)
				TP53	hsa-mir-196a-1	Repression		hsa-miR-193b	RRM2			MYC	hsa-mir-26a-2	Activation(feedback)
				TP53	hsa-mir-198	Activation		hsa-miR-30c	RRM2			MYC	hsa-mir-26b	Repression(feedback)
				TP53	hsa-mir-19a	Repression(feedback)		hsa-miR-30e	RRM2			MYC	hsa-mir-26b	Activation(feedback)
				TP53	hsa-mir-19b-1	Repression(feedback)		hsa-miR-655	RRM2			MYC	hsa-mir-27a	Activation
				TP53	hsa-mir-200a	Activation(feedback)		hsa-miR-33a	RRM2			MYC	hsa-mir-27a	Repression
				TP53	hsa-mir-200b	Activation		hsa-miR-425	RRM2			MYC	hsa-mir-28	Repression
				TP53	hsa-mir-200c	Activation		hsa-miR-494	RRM2			MYC	hsa-mir-29a	Repression(feedback)
				TP53	hsa-mir-202	Activation		hsa-miR-92a	NEK2			MYC	hsa-mir-29b	Repression
				TP53	hsa-mir-205	Activation		hsa-miR-17	PTTG1			MYC	hsa-mir-29b-1	Repression(feedback)
				TP53	hsa-mir-20a	Repression		hsa-let-7b	PTTG1			MYC	hsa-mir-29b-2	Repression(feedback)
				TP53	hsa-mir-210	Repression		hsa-miR-26a	PTTG1			MYC	hsa-mir-29c	Repression
				TP53	hsa-mir-215	Activation		hsa-miR-320a	PTTG1			MYC	hsa-mir-30a	Repression(feedback)
				TP53	hsa-mir-22	Activation(feedback)		hsa-miR-655	PTTG1			MYC	hsa-mir-30b	Repression
				TP53	hsa-mir-221	Activation						MYC	hsa-mir-30d	Repression(feedback)
				TP53	hsa-mir-222	Repression						MYC	hsa-mir-32	Activation
				TP53	hsa-mir-224	Repression						MYC	hsa-mir-34a	Repression(feedback)
				TP53	hsa-mir-23b	Activation						MYC	hsa-mir-371a	Activation
				TP53	hsa-mir-26a	Activation						MYC	hsa-mir-371b	Activation
				TP53	hsa-mir-27a	Repression(feedback)						MYC	hsa-mir-372	Activation
				TP53	hsa-mir-27b	Repression(feedback)						MYC	hsa-mir-373	Activation(feedback)
				TP53	hsa-mir-29	Activation						MYC	hsa-mir-451	Repression
				TP53	hsa-mir-29a	Repression						MYC	hsa-mir-497	Repression(feedback)
				TP53	hsa-mir-300	Activation(feedback)						MYC	hsa-mir-548m	Repression
				TP53	hsa-mir-320	Activation						MYC	hsa-mir-7-1	Activation
				TP53	hsa-mir-34a	Activation(feedback)						MYC	hsa-mir-9	Activation
				TP53	hsa-mir-34a	Regulation(feedback)						MYC	hsa-mir-9-2	Activation
				TP53	hsa-mir-34b	Activation						MYC	hsa-mir-92a	Activation
				TP53	hsa-mir-34b	Regulation						MYC	hsa-mir-93	Repression(feedback)
				TP53	hsa-mir-34c	Activation						E2F3	hsa-let-7a	Activation
				TP53	hsa-mir-34c	Regulation						E2F3	hsa-let-7i	Activation(feedback)
				TP53	hsa-mir-365	Activation						E2F3	hsa-mir-106b	Activation(feedback)
				TP53	hsa-mir-3661	Activation						E2F3	hsa-mir-15a	Activation(feedback)
				TP53	hsa-mir-3662	Repression						E2F3	hsa-mir-15b	Activation(feedback)
				TP53	hsa-mir-381	Activation						E2F3	hsa-mir-16	Activation
				TP53	hsa-mir-429	Activation						E2F3	hsa-mir-17	Activation(feedback)
				TP53	hsa-mir-4521	Repression						E2F3	hsa-mir-18a	Activation
				TP53	hsa-mir-499	Repression						E2F3	hsa-mir-195	Activation(feedback)
				TP53	hsa-mir-502	Repression						E2F3	hsa-mir-19a	Activation(feedback)
				TP53	hsa-mir-504	Repression(feedback)						E2F3	hsa-mir-19b-1	Activation(feedback)
				TP53	hsa-mir-506	Activation						E2F3	hsa-mir-200b	Repression(feedback)
				TP53	hsa-mir-519d	Activation						E2F3	hsa-mir-20a	Activation
				TP53	hsa-mir-590	Repression						E2F3	hsa-mir-25	Activation(feedback)
				TP53	hsa-mir-605	Activation(feedback)						E2F3	hsa-mir-26a	Activation
				TP53	hsa-mir-655	Activation						E2F3	hsa-mir-27b	Activation(feedback)
				TP53	hsa-mir-7-1	Repression						E2F3	hsa-mir-34a	Regulation(feedback)
				TP53	hsa-mir-9-2	Activation(feedback)						E2F3	hsa-mir-7	Activation
				TP53	hsa-mir-92a-1	Repression						E2F3	hsa-mir-92a	Activation
				TP73	hsa-mir-1204	Activation						E2F3	hsa-mir-92a-1	Activation(feedback)
				TP73	hsa-mir-1246	Activation						ETS2	hsa-mir-155	Activation
				TP73	hsa-mir-143	Repression						ETS2	hsa-mir-196b	Repression(feedback)
				TP73	hsa-mir-145	Repression						RB1	hsa-mir-449a	auto-regulatory feedback circuit
				TP73	hsa-mir-193a	Activation(feedback)						RB1	hsa-mir-449b	auto-regulatory feedback circuit
				TP73	hsa-mir-200a	Activation						TP53	hsa-mir-100	Repression
				TP73	hsa-mir-200b	Activation						TP53	hsa-mir-106a	Activation
				TP73	hsa-mir-202	Activation						TP53	hsa-mir-107	Activation(feedback)
				TP73	hsa-mir-205	Activation(feedback)						TP53	hsa-mir-107	Regulation(feedback)
				TP73	hsa-mir-3158	Activation						TP53	hsa-mir-10b	Activation(feedback)
				TP73	hsa-mir-34a	Activation						TP53	hsa-mir-1204	Activation
				TP73	hsa-mir-429	Activation						TP53	hsa-mir-1206	Activation
				CTNNB1	hsa-mir-124-1	Activation(feedback)						TP53	hsa-mir-124	Activation
				CTNNB1	hsa-mir-124-2	Activation(feedback)						TP53	hsa-mir-1246	Activation
				CTNNB1	hsa-mir-124-3	Activation(feedback)						TP53	hsa-mir-125a	Activation(feedback)
				CTNNB1	hsa-mir-146a	Activation						TP53	hsa-mir-125b	Repression
				CTNNB1	hsa-mir-150	Activation(feedback)						TP53	hsa-mir-127	Activation
				CTNNB1	hsa-mir-182	Activation						TP53	hsa-mir-1275	Repression
				CTNNB1	hsa-mir-183	Activation(feedback)						TP53	hsa-mir-1277	Repression
				CTNNB1	hsa-mir-199a	Repression						TP53	hsa-mir-1323	Activation
				CTNNB1	hsa-mir-203	Repression						TP53	hsa-mir-139	Activation
				CTNNB1	hsa-mir-30e	Activation						TP53	hsa-mir-141	Activation
				CTNNB1	hsa-mir-34a	Activation(feedback)						TP53	hsa-mir-142	Activation
				CTNNB1	hsa-mir-371	Activation						TP53	hsa-mir-143	Regulation
				CTNNB1	hsa-mir-372	Activation						TP53	hsa-mir-145	Activation
				CTNNB1	hsa-mir-373	Activation						TP53	hsa-mir-145	Regulation
				CTNNB1	hsa-mir-770	Activation						TP53	hsa-mir-146a	Repression
				CTNNB1	hsa-mir-96	Activation						TP53	hsa-mir-148a	Activation
				DNMT1	hsa-mir-142	Repression						TP53	hsa-mir-148a	Repression
				DNMT1	hsa-mir-148a	Regulation(feedback)						TP53	hsa-mir-149	Activation
				DNMT1	hsa-mir-148a	Repression(feedback)						TP53	hsa-mir-150	Repression(feedback)
				DNMT1	hsa-mir-150	Repression						TP53	hsa-mir-151a	Activation(feedback)
				DNMT1	hsa-mir-152	Regulation(feedback)						TP53	hsa-mir-155	Repression(feedback)
				DNMT1	hsa-mir-184	Repression						TP53	hsa-mir-15a	Activation(feedback)
				DNMT1	hsa-mir-200a	Repression(feedback)						TP53	hsa-mir-15b	Activation
				DNMT1	hsa-mir-200b	Repression(feedback)						TP53	hsa-mir-16-1	Activation(feedback)
				DNMT1	hsa-mir-218	Repression						TP53	hsa-mir-16-2	Activation(feedback)
				DNMT1	hsa-mir-23b	Repression						TP53	hsa-mir-17	Repression
				DNMT1	hsa-mir-27b	Repression						TP53	hsa-mir-184	Activation
				DNMT1	hsa-mir-296	Repression						TP53	hsa-mir-18a	Repression
				DNMT1	hsa-mir-30a	Repression(feedback)						TP53	hsa-mir-191	Activation
				DNMT1	hsa-mir-30c	Repression						TP53	hsa-mir-192	Activation
				DNMT1	hsa-mir-429	Repression(feedback)						TP53	hsa-mir-192	Regulation
				EHMT2	hsa-let-7b	Repression						TP53	hsa-mir-193b	Activation
				EHMT2	hsa-mir-200c	Repression						TP53	hsa-mir-194	Regulation
				EP300	hsa-mir-141	Repression						TP53	hsa-mir-196a-1	Repression
				EP300	hsa-mir-150	Activation(feedback)						TP53	hsa-mir-198	Activation
				EP300	hsa-mir-200c	Repression						TP53	hsa-mir-19a	Repression(feedback)
				EP300	hsa-mir-21	Activation						TP53	hsa-mir-19b-1	Repression(feedback)
				FOXO3	hsa-let-7b	Activation						TP53	hsa-mir-200a	Activation(feedback)
				FOXO3	hsa-let-7c	Activation						TP53	hsa-mir-200b	Activation
				FOXO3	hsa-mir-1	Activation						TP53	hsa-mir-200c	Activation
				FOXO3	hsa-mir-21	Repression(feedback)						TP53	hsa-mir-202	Activation
				FOXO3	hsa-mir-30d	Activation						TP53	hsa-mir-205	Activation
				FOXO3	hsa-mir-34a	Activation						TP53	hsa-mir-20a	Repression
				FOXO3	hsa-mir-34b	Activation						TP53	hsa-mir-210	Repression
				FOXO3	hsa-mir-34c	Activation						TP53	hsa-mir-215	Activation
				FOXO3	hsa-mir-622	Activation						TP53	hsa-mir-22	Activation(feedback)
				HDAC1	hsa-mir-124	Repression						TP53	hsa-mir-221	Activation
				HDAC1	hsa-mir-146a	Repression						TP53	hsa-mir-222	Repression
				HDAC1	hsa-mir-200a	Repression						TP53	hsa-mir-224	Repression
				HDAC1	hsa-mir-200b	Repression						TP53	hsa-mir-23b	Activation
				HDAC1	hsa-mir-34a	Repression(feedback)						TP53	hsa-mir-26a	Activation
				HDAC1	hsa-mir-424	Repression						TP53	hsa-mir-27a	Repression(feedback)
				HDAC1	hsa-mir-429	Repression						TP53	hsa-mir-27b	Repression(feedback)
				HDAC1	hsa-mir-503	Repression						TP53	hsa-mir-29	Activation
				ILF3	hsa-mir-590	Repression(feedback)						TP53	hsa-mir-29a	Repression
				ILF3	hsa-mir-7-1	Repression(feedback)						TP53	hsa-mir-300	Activation(feedback)
				KLF4	hsa-mir-1-2	Activation						TP53	hsa-mir-320	Activation
				KLF4	hsa-mir-134	Repression						TP53	hsa-mir-34a	Activation(feedback)
				KLF4	hsa-mir-143	Repression						TP53	hsa-mir-34a	Regulation(feedback)
				KLF4	hsa-mir-145	Repression(feedback)						TP53	hsa-mir-34b	Activation
				KLF4	hsa-mir-150	Activation						TP53	hsa-mir-34b	Regulation
				KLF4	hsa-mir-15a	Activation(feedback)						TP53	hsa-mir-34c	Activation
				KLF4	hsa-mir-182	Activation						TP53	hsa-mir-34c	Regulation
				KLF4	hsa-mir-183	Activation						TP53	hsa-mir-365	Activation
				KLF4	hsa-mir-200a	Activation						TP53	hsa-mir-3661	Activation
				KLF4	hsa-mir-200b	Activation(feedback)						TP53	hsa-mir-3662	Repression
				KLF4	hsa-mir-200c	Regulation(feedback)						TP53	hsa-mir-381	Activation
				KLF4	hsa-mir-203	Activation						TP53	hsa-mir-429	Activation
				KLF4	hsa-mir-206	Activation						TP53	hsa-mir-4521	Repression
				KLF4	hsa-mir-21	Activation						TP53	hsa-mir-499	Repression
				KLF4	hsa-mir-31	Activation						TP53	hsa-mir-502	Repression
				KLF4	hsa-mir-429	Activation(feedback)						TP53	hsa-mir-504	Repression(feedback)
				KLF4	hsa-mir-544	Activation						TP53	hsa-mir-506	Activation
				KLF4	hsa-mir-96	Activation						TP53	hsa-mir-519d	Activation
				KLF5	hsa-mir-141	Activation						TP53	hsa-mir-590	Repression
				KLF5	hsa-mir-200a	Activation						TP53	hsa-mir-605	Activation(feedback)
				KLF5	hsa-mir-200b	Activation						TP53	hsa-mir-655	Activation
				KLF5	hsa-mir-200c	Activation						TP53	hsa-mir-7-1	Repression
				KLF5	hsa-mir-429	Activation						TP53	hsa-mir-9-2	Activation(feedback)
				LEF1	hsa-mir-124-1	Activation						TP53	hsa-mir-92a-1	Repression
				LEF1	hsa-mir-124-2	Activation						TP73	hsa-mir-1204	Activation
				LEF1	hsa-mir-124-3	Activation						TP73	hsa-mir-1246	Activation
				LEF1	hsa-mir-150	Activation						TP73	hsa-mir-143	Repression
				LEF1	hsa-mir-181a-2	Activation						TP73	hsa-mir-145	Repression
				LEF1	hsa-mir-182	Activation						TP73	hsa-mir-193a	Activation(feedback)
				LEF1	hsa-mir-183	Activation						TP73	hsa-mir-200a	Activation
				LEF1	hsa-mir-30e	Activation						TP73	hsa-mir-200b	Activation
				LEF1	hsa-mir-371	Activation						TP73	hsa-mir-202	Activation
				LEF1	hsa-mir-372	Activation						TP73	hsa-mir-205	Activation(feedback)
				LEF1	hsa-mir-373	Activation						TP73	hsa-mir-3158	Activation
				LEF1	hsa-mir-96	Activation						TP73	hsa-mir-34a	Activation
				MYCN	hsa-mir-106a	Activation						TP73	hsa-mir-429	Activation
				MYCN	hsa-mir-106b	Activation						CTNNB1	hsa-mir-124-1	Activation(feedback)
				MYCN	hsa-mir-124-1	Repression						CTNNB1	hsa-mir-124-2	Activation(feedback)
				MYCN	hsa-mir-124-3	Repression						CTNNB1	hsa-mir-124-3	Activation(feedback)
				MYCN	hsa-mir-1268a	Repression						CTNNB1	hsa-mir-146a	Activation
				MYCN	hsa-mir-1268b	Repression						CTNNB1	hsa-mir-150	Activation(feedback)
				MYCN	hsa-mir-1307	Activation						CTNNB1	hsa-mir-182	Activation
				MYCN	hsa-mir-1307	Repression						CTNNB1	hsa-mir-183	Activation(feedback)
				MYCN	hsa-mir-17	Activation						CTNNB1	hsa-mir-199a	Repression
				MYCN	hsa-mir-181a-1	Activation						CTNNB1	hsa-mir-203	Repression
				MYCN	hsa-mir-181a-2	Activation						CTNNB1	hsa-mir-30e	Activation
				MYCN	hsa-mir-181b-1	Activation						CTNNB1	hsa-mir-34a	Activation(feedback)
				MYCN	hsa-mir-181b-2	Activation						CTNNB1	hsa-mir-371	Activation
				MYCN	hsa-mir-181d	Activation						CTNNB1	hsa-mir-372	Activation
				MYCN	hsa-mir-182	Repression						CTNNB1	hsa-mir-373	Activation
				MYCN	hsa-mir-183	Repression						CTNNB1	hsa-mir-770	Activation
				MYCN	hsa-mir-18a	Activation						CTNNB1	hsa-mir-96	Activation
				MYCN	hsa-mir-18b	Activation						DNMT1	hsa-mir-142	Repression
				MYCN	hsa-mir-19a	Activation(feedback)						DNMT1	hsa-mir-148a	Regulation(feedback)
				MYCN	hsa-mir-19b	Activation						DNMT1	hsa-mir-148a	Repression(feedback)
				MYCN	hsa-mir-19b-2	Activation(feedback)						DNMT1	hsa-mir-150	Repression
				MYCN	hsa-mir-20a	Activation						DNMT1	hsa-mir-152	Regulation(feedback)
				MYCN	hsa-mir-20b	Activation						DNMT1	hsa-mir-184	Repression
				MYCN	hsa-mir-2110	Activation						DNMT1	hsa-mir-200a	Repression(feedback)
				MYCN	hsa-mir-221	Activation						DNMT1	hsa-mir-200b	Repression(feedback)
				MYCN	hsa-mir-24-1	Repression						DNMT1	hsa-mir-218	Repression
				MYCN	hsa-mir-24-2	Repression						DNMT1	hsa-mir-23b	Repression
				MYCN	hsa-mir-25	Activation						DNMT1	hsa-mir-27b	Repression
				MYCN	hsa-mir-25	Repression						DNMT1	hsa-mir-296	Repression
				MYCN	hsa-mir-27a	Repression						DNMT1	hsa-mir-30a	Repression(feedback)
				MYCN	hsa-mir-27b	Repression						DNMT1	hsa-mir-30c	Repression
				MYCN	hsa-mir-296	Repression						DNMT1	hsa-mir-429	Repression(feedback)
				MYCN	hsa-mir-320a	Activation						EHMT2	hsa-let-7b	Repression
				MYCN	hsa-mir-330	Activation						EHMT2	hsa-mir-200c	Repression
				MYCN	hsa-mir-335	Repression						EP300	hsa-mir-141	Repression
				MYCN	hsa-mir-33a	Repression						EP300	hsa-mir-150	Activation(feedback)
				MYCN	hsa-mir-345	Repression						EP300	hsa-mir-200c	Repression
				MYCN	hsa-mir-363	Activation						EP300	hsa-mir-21	Activation
				MYCN	hsa-mir-421	Regulation						FOXO3	hsa-let-7b	Activation
				MYCN	hsa-mir-4295	Activation						FOXO3	hsa-let-7c	Activation
				MYCN	hsa-mir-7-1	Activation						FOXO3	hsa-mir-1	Activation
				MYCN	hsa-mir-7-2	Activation						FOXO3	hsa-mir-21	Repression(feedback)
				MYCN	hsa-mir-760	Activation						FOXO3	hsa-mir-30d	Activation
				MYCN	hsa-mir-887	Activation						FOXO3	hsa-mir-34a	Activation
				MYCN	hsa-mir-9-3	Activation						FOXO3	hsa-mir-34b	Activation
				MYCN	hsa-mir-92a	Activation						FOXO3	hsa-mir-34c	Activation
				MYCN	hsa-mir-92a-1	Activation						FOXO3	hsa-mir-622	Activation
				MYCN	hsa-mir-92a-2	Activation						HDAC1	hsa-mir-124	Repression
				MYCN	hsa-mir-92b	Activation						HDAC1	hsa-mir-146a	Repression
				MYCN	hsa-mir-93	Activation						HDAC1	hsa-mir-200a	Repression
				MYCN	hsa-mir-93	Repression						HDAC1	hsa-mir-200b	Repression
				MYCN	hsa-mir-96	Repression						HDAC1	hsa-mir-34a	Repression(feedback)
				NFKB1	hsa-let-7a-3	Activation						HDAC1	hsa-mir-424	Repression
				NFKB1	hsa-let-7b	Activation						HDAC1	hsa-mir-429	Repression
				NFKB1	hsa-mir-100	Activation						HDAC1	hsa-mir-503	Repression
				NFKB1	hsa-mir-10b	Repression						ILF3	hsa-mir-590	Repression(feedback)
				NFKB1	hsa-mir-125b	Repression						ILF3	hsa-mir-7-1	Repression(feedback)
				NFKB1	hsa-mir-125b-1	Activation						KLF4	hsa-mir-1-2	Activation
				NFKB1	hsa-mir-127	Activation						KLF4	hsa-mir-134	Repression
				NFKB1	hsa-mir-1276	Repression						KLF4	hsa-mir-143	Repression
				NFKB1	hsa-mir-1286	Activation						KLF4	hsa-mir-145	Repression(feedback)
				NFKB1	hsa-mir-130a	Activation(feedback)						KLF4	hsa-mir-150	Activation
				NFKB1	hsa-mir-136	Activation						KLF4	hsa-mir-15a	Activation(feedback)
				NFKB1	hsa-mir-146a	Activation(feedback)						KLF4	hsa-mir-182	Activation
				NFKB1	hsa-mir-146a	Regulation(feedback)						KLF4	hsa-mir-183	Activation
				NFKB1	hsa-mir-146b	Activation(feedback)						KLF4	hsa-mir-200a	Activation
				NFKB1	hsa-mir-148a	Activation(feedback)						KLF4	hsa-mir-200b	Activation(feedback)
				NFKB1	hsa-mir-150	Activation						KLF4	hsa-mir-200c	Regulation(feedback)
				NFKB1	hsa-mir-155	Activation(feedback)						KLF4	hsa-mir-203	Activation
				NFKB1	hsa-mir-16	Regulation						KLF4	hsa-mir-206	Activation
				NFKB1	hsa-mir-17	Repression						KLF4	hsa-mir-21	Activation
				NFKB1	hsa-mir-1908	Repression						KLF4	hsa-mir-31	Activation
				NFKB1	hsa-mir-1908	Activation						KLF4	hsa-mir-429	Activation(feedback)
				NFKB1	hsa-mir-199a-2	Repression(feedback)						KLF4	hsa-mir-544	Activation
				NFKB1	hsa-mir-200a	Activation						KLF4	hsa-mir-96	Activation
				NFKB1	hsa-mir-200b	Activation						KLF5	hsa-mir-141	Activation
				NFKB1	hsa-mir-21	Regulation						KLF5	hsa-mir-200a	Activation
				NFKB1	hsa-mir-21	Activation						KLF5	hsa-mir-200b	Activation
				NFKB1	hsa-mir-21	Repression						KLF5	hsa-mir-200c	Activation
				NFKB1	hsa-mir-210	Activation						KLF5	hsa-mir-429	Activation
				NFKB1	hsa-mir-214	Repression						LEF1	hsa-mir-124-1	Activation
				NFKB1	hsa-mir-219a-1	Repression						LEF1	hsa-mir-124-2	Activation
				NFKB1	hsa-mir-224	Activation						LEF1	hsa-mir-124-3	Activation
				NFKB1	hsa-mir-23b	Repression						LEF1	hsa-mir-150	Activation
				NFKB1	hsa-mir-24-1	Repression						LEF1	hsa-mir-181a-2	Activation
				NFKB1	hsa-mir-2467	Activation						LEF1	hsa-mir-182	Activation
				NFKB1	hsa-mir-27b	Repression						LEF1	hsa-mir-183	Activation
				NFKB1	hsa-mir-2909	Activation						LEF1	hsa-mir-30e	Activation
				NFKB1	hsa-mir-29a	Repression						LEF1	hsa-mir-371	Activation
				NFKB1	hsa-mir-29b	Repression						LEF1	hsa-mir-372	Activation
				NFKB1	hsa-mir-29b-1	Repression						LEF1	hsa-mir-373	Activation
				NFKB1	hsa-mir-29c	Repression						LEF1	hsa-mir-96	Activation
				NFKB1	hsa-mir-301a	Activation(feedback)						MYCN	hsa-mir-106a	Activation
				NFKB1	hsa-mir-30b	Repression						MYCN	hsa-mir-106b	Activation
				NFKB1	hsa-mir-30c	Activation						MYCN	hsa-mir-124-1	Repression
				NFKB1	hsa-mir-30c-2	Activation						MYCN	hsa-mir-124-3	Repression
				NFKB1	hsa-mir-3200	Repression						MYCN	hsa-mir-1268a	Repression
				NFKB1	hsa-mir-340	Repression						MYCN	hsa-mir-1268b	Repression
				NFKB1	hsa-mir-34a	Activation(feedback)						MYCN	hsa-mir-1307	Activation
				NFKB1	hsa-mir-3620	Repression						MYCN	hsa-mir-1307	Repression
				NFKB1	hsa-mir-365	Activation						MYCN	hsa-mir-17	Activation
				NFKB1	hsa-mir-424	Repression						MYCN	hsa-mir-181a-1	Activation
				NFKB1	hsa-mir-425	Activation						MYCN	hsa-mir-181a-2	Activation
				NFKB1	hsa-mir-429	Activation						MYCN	hsa-mir-181b-1	Activation
				NFKB1	hsa-mir-4454	Activation						MYCN	hsa-mir-181b-2	Activation
				NFKB1	hsa-mir-448	Repression						MYCN	hsa-mir-181d	Activation
				NFKB1	hsa-mir-4485	Repression						MYCN	hsa-mir-182	Repression
				NFKB1	hsa-mir-449c	Activation						MYCN	hsa-mir-183	Repression
				NFKB1	hsa-mir-494	Activation						MYCN	hsa-mir-18a	Activation
				NFKB1	hsa-mir-502	Activation						MYCN	hsa-mir-18b	Activation
				NFKB1	hsa-mir-503	Repression						MYCN	hsa-mir-19a	Activation(feedback)
				NFKB1	hsa-mir-506	Repression						MYCN	hsa-mir-19b	Activation
				NFKB1	hsa-mir-509	Activation						MYCN	hsa-mir-19b-2	Activation(feedback)
				NFKB1	hsa-mir-548d	Repression						MYCN	hsa-mir-20a	Activation
				NFKB1	hsa-mir-9	Activation						MYCN	hsa-mir-20b	Activation
				NFKB1	hsa-mir-9	Repression						MYCN	hsa-mir-2110	Activation
				NFKB1	hsa-mir-9	Activation(feedback)						MYCN	hsa-mir-221	Activation
				NFKB1	hsa-mir-9-1	Activation(feedback)						MYCN	hsa-mir-24-1	Repression
				RELA	hsa-let-7e	Activation						MYCN	hsa-mir-24-2	Repression
				RELA	hsa-mir-100	Activation						MYCN	hsa-mir-25	Activation
				RELA	hsa-mir-105	Repression						MYCN	hsa-mir-25	Repression
				RELA	hsa-mir-125a	Activation						MYCN	hsa-mir-27a	Repression
				RELA	hsa-mir-125b-1	Activation						MYCN	hsa-mir-27b	Repression
				RELA	hsa-mir-130a	Activation(feedback)						MYCN	hsa-mir-296	Repression
				RELA	hsa-mir-132	Activation						MYCN	hsa-mir-320a	Activation
				RELA	hsa-mir-145	Activation						MYCN	hsa-mir-330	Activation
				RELA	hsa-mir-146a	Activation						MYCN	hsa-mir-335	Repression
				RELA	hsa-mir-146b	Activation						MYCN	hsa-mir-33a	Repression
				RELA	hsa-mir-150	Repression						MYCN	hsa-mir-345	Repression
				RELA	hsa-mir-150	Activation						MYCN	hsa-mir-363	Activation
				RELA	hsa-mir-155	Activation(feedback)						MYCN	hsa-mir-421	Regulation
				RELA	hsa-mir-17	Activation						MYCN	hsa-mir-4295	Activation
				RELA	hsa-mir-182	Activation(feedback)						MYCN	hsa-mir-7-1	Activation
				RELA	hsa-mir-183	Activation						MYCN	hsa-mir-7-2	Activation
				RELA	hsa-mir-188	Repression						MYCN	hsa-mir-760	Activation
				RELA	hsa-mir-18a	Activation						MYCN	hsa-mir-887	Activation
				RELA	hsa-mir-192	Repression						MYCN	hsa-mir-9-3	Activation
				RELA	hsa-mir-193b	Activation						MYCN	hsa-mir-92a	Activation
				RELA	hsa-mir-199a	Repression						MYCN	hsa-mir-92a-1	Activation
				RELA	hsa-mir-19a	Activation						MYCN	hsa-mir-92a-2	Activation
				RELA	hsa-mir-19b-1	Activation						MYCN	hsa-mir-92b	Activation
				RELA	hsa-mir-200b	Activation						MYCN	hsa-mir-93	Activation
				RELA	hsa-mir-205	Activation						MYCN	hsa-mir-93	Repression
				RELA	hsa-mir-20a	Activation						MYCN	hsa-mir-96	Repression
				RELA	hsa-mir-21	Activation						NFKB1	hsa-let-7a-3	Activation
				RELA	hsa-mir-212	Activation						NFKB1	hsa-let-7b	Activation
				RELA	hsa-mir-22	Activation(feedback)						NFKB1	hsa-mir-100	Activation
				RELA	hsa-mir-221	Activation						NFKB1	hsa-mir-10b	Repression
				RELA	hsa-mir-222	Activation						NFKB1	hsa-mir-125b	Repression
				RELA	hsa-mir-223	Activation						NFKB1	hsa-mir-125b-1	Activation
				RELA	hsa-mir-224	Repression						NFKB1	hsa-mir-127	Activation
				RELA	hsa-mir-224	Activation						NFKB1	hsa-mir-1276	Repression
				RELA	hsa-mir-23a	Activation						NFKB1	hsa-mir-1286	Activation
				RELA	hsa-mir-23b	Activation						NFKB1	hsa-mir-130a	Activation(feedback)
				RELA	hsa-mir-24-1	Activation(feedback)						NFKB1	hsa-mir-136	Activation
				RELA	hsa-mir-24-2	Activation(feedback)						NFKB1	hsa-mir-146a	Activation(feedback)
				RELA	hsa-mir-27a	Activation						NFKB1	hsa-mir-146a	Regulation(feedback)
				RELA	hsa-mir-27b	Activation						NFKB1	hsa-mir-146b	Activation(feedback)
				RELA	hsa-mir-29	Repression						NFKB1	hsa-mir-148a	Activation(feedback)
				RELA	hsa-mir-29c	Repression(feedback)						NFKB1	hsa-mir-150	Activation
				RELA	hsa-mir-3074	Activation						NFKB1	hsa-mir-155	Activation(feedback)
				RELA	hsa-mir-30b	Activation						NFKB1	hsa-mir-16	Regulation
				RELA	hsa-mir-3151	Activation						NFKB1	hsa-mir-17	Repression
				RELA	hsa-mir-34a	Activation(feedback)						NFKB1	hsa-mir-1908	Repression
				RELA	hsa-mir-378a	Repression						NFKB1	hsa-mir-1908	Activation
				RELA	hsa-mir-451	Repression						NFKB1	hsa-mir-199a-2	Repression(feedback)
				RELA	hsa-mir-503	Activation						NFKB1	hsa-mir-200a	Activation
				RELA	hsa-mir-509	Repression						NFKB1	hsa-mir-200b	Activation
				RELA	hsa-mir-7-1	Repression(feedback)						NFKB1	hsa-mir-21	Regulation
				RELA	hsa-mir-7-2	Repression(feedback)						NFKB1	hsa-mir-21	Activation
				RELA	hsa-mir-7-3	Repression(feedback)						NFKB1	hsa-mir-21	Repression
				RELA	hsa-mir-802	Activation						NFKB1	hsa-mir-210	Activation
				RELA	hsa-mir-92a-1	Activation						NFKB1	hsa-mir-214	Repression
				RELA	hsa-mir-96	Repression						NFKB1	hsa-mir-219a-1	Repression
				RELA	hsa-mir-96	Activation						NFKB1	hsa-mir-224	Activation
				RELA	hsa-mir-99b	Activation						NFKB1	hsa-mir-23b	Repression
				SP1	hsa-mir-106a	Regulation						NFKB1	hsa-mir-24-1	Repression
				SP1	hsa-mir-130a	Activation(feedback)						NFKB1	hsa-mir-2467	Activation
				SP1	hsa-mir-132	Activation(feedback)						NFKB1	hsa-mir-27b	Repression
				SP1	hsa-mir-141	Activation						NFKB1	hsa-mir-2909	Activation
				SP1	hsa-mir-141	Repression						NFKB1	hsa-mir-29a	Repression
				SP1	hsa-mir-142	Activation						NFKB1	hsa-mir-29b	Repression
				SP1	hsa-mir-146b	Activation						NFKB1	hsa-mir-29b-1	Repression
				SP1	hsa-mir-17	Regulation(feedback)						NFKB1	hsa-mir-29c	Repression
				SP1	hsa-mir-182	Activation(feedback)						NFKB1	hsa-mir-301a	Activation(feedback)
				SP1	hsa-mir-18a	Regulation						NFKB1	hsa-mir-30b	Repression
				SP1	hsa-mir-195	Activation(feedback)						NFKB1	hsa-mir-30c	Activation
				SP1	hsa-mir-19a	Regulation						NFKB1	hsa-mir-30c-2	Activation
				SP1	hsa-mir-19a	Activation						NFKB1	hsa-mir-3200	Repression
				SP1	hsa-mir-19b-1	Regulation						NFKB1	hsa-mir-340	Repression
				SP1	hsa-mir-200a	Activation						NFKB1	hsa-mir-34a	Activation(feedback)
				SP1	hsa-mir-200a	Repression						NFKB1	hsa-mir-3620	Repression
				SP1	hsa-mir-200b	Activation(feedback)						NFKB1	hsa-mir-365	Activation
				SP1	hsa-mir-200b	Repression(feedback)						NFKB1	hsa-mir-424	Repression
				SP1	hsa-mir-200c	Repression(feedback)						NFKB1	hsa-mir-425	Activation
				SP1	hsa-mir-20a	Regulation						NFKB1	hsa-mir-429	Activation
				SP1	hsa-mir-22	Repression(feedback)						NFKB1	hsa-mir-4454	Activation
				SP1	hsa-mir-22	Activation(feedback)						NFKB1	hsa-mir-448	Repression
				SP1	hsa-mir-23a	Activation(feedback)						NFKB1	hsa-mir-4485	Repression
				SP1	hsa-mir-23b	Repression(feedback)						NFKB1	hsa-mir-449c	Activation
				SP1	hsa-mir-24-2	Activation(feedback)						NFKB1	hsa-mir-494	Activation
				SP1	hsa-mir-27a	Activation(feedback)						NFKB1	hsa-mir-502	Activation
				SP1	hsa-mir-29b	Repression(feedback)						NFKB1	hsa-mir-503	Repression
				SP1	hsa-mir-29c	Repression(feedback)						NFKB1	hsa-mir-506	Repression
				SP1	hsa-mir-3151	Activation						NFKB1	hsa-mir-509	Activation
				SP1	hsa-mir-320a	Activation						NFKB1	hsa-mir-548d	Repression
				SP1	hsa-mir-34c	Activation						NFKB1	hsa-mir-9	Activation
				SP1	hsa-mir-365	Activation						NFKB1	hsa-mir-9	Repression
				SP1	hsa-mir-373	Activation						NFKB1	hsa-mir-9	Activation(feedback)
				SP1	hsa-mir-429	Activation(feedback)						NFKB1	hsa-mir-9-1	Activation(feedback)
				SP1	hsa-mir-429	Repression(feedback)						RELA	hsa-let-7e	Activation
				SP1	hsa-mir-630	Repression						RELA	hsa-mir-100	Activation
				SP1	hsa-mir-92a-1	Regulation						RELA	hsa-mir-105	Repression
				STAT3	hsa-let-7d	Repression						RELA	hsa-mir-125a	Activation
				STAT3	hsa-mir-1	Repression						RELA	hsa-mir-125b-1	Activation
				STAT3	hsa-mir-124	Repression						RELA	hsa-mir-130a	Activation(feedback)
				STAT3	hsa-mir-125b	Activation(feedback)						RELA	hsa-mir-132	Activation
				STAT3	hsa-mir-125b-2	Activation(feedback)						RELA	hsa-mir-145	Activation
				STAT3	hsa-mir-135b	Activation						RELA	hsa-mir-146a	Activation
				STAT3	hsa-mir-143	Activation						RELA	hsa-mir-146b	Activation
				STAT3	hsa-mir-146a	Activation						RELA	hsa-mir-150	Repression
				STAT3	hsa-mir-146b	Activation						RELA	hsa-mir-150	Activation
				STAT3	hsa-mir-150	Repression						RELA	hsa-mir-155	Activation(feedback)
				STAT3	hsa-mir-155	Activation						RELA	hsa-mir-17	Activation
				STAT3	hsa-mir-155	Repression						RELA	hsa-mir-182	Activation(feedback)
				STAT3	hsa-mir-15a	Activation(feedback)						RELA	hsa-mir-183	Activation
				STAT3	hsa-mir-16-1	Activation(feedback)						RELA	hsa-mir-188	Repression
				STAT3	hsa-mir-17	Activation(feedback)						RELA	hsa-mir-18a	Activation
				STAT3	hsa-mir-181a	Activation						RELA	hsa-mir-192	Repression
				STAT3	hsa-mir-181b	Activation						RELA	hsa-mir-193b	Activation
				STAT3	hsa-mir-181b-1	Activation(feedback)						RELA	hsa-mir-199a	Repression
				STAT3	hsa-mir-182	Activation						RELA	hsa-mir-19a	Activation
				STAT3	hsa-mir-183	Activation						RELA	hsa-mir-19b-1	Activation
				STAT3	hsa-mir-184	Activation						RELA	hsa-mir-200b	Activation
				STAT3	hsa-mir-18a	Activation(feedback)						RELA	hsa-mir-205	Activation
				STAT3	hsa-mir-197	Activation						RELA	hsa-mir-20a	Activation
				STAT3	hsa-mir-19a	Activation						RELA	hsa-mir-21	Activation
				STAT3	hsa-mir-19b-1	Activation						RELA	hsa-mir-212	Activation
				STAT3	hsa-mir-200c	Repression						RELA	hsa-mir-22	Activation(feedback)
				STAT3	hsa-mir-204	Repression						RELA	hsa-mir-221	Activation
				STAT3	hsa-mir-20a	Activation(feedback)						RELA	hsa-mir-222	Activation
				STAT3	hsa-mir-21	Activation(feedback)						RELA	hsa-mir-223	Activation
				STAT3	hsa-mir-21	Regulation(feedback)						RELA	hsa-mir-224	Repression
				STAT3	hsa-mir-21	Repression(feedback)						RELA	hsa-mir-224	Activation
				STAT3	hsa-mir-214	Activation(feedback)						RELA	hsa-mir-23a	Activation
				STAT3	hsa-mir-218	Repression						RELA	hsa-mir-23b	Activation
				STAT3	hsa-mir-22	Repression(feedback)						RELA	hsa-mir-24-1	Activation(feedback)
				STAT3	hsa-mir-23b	Activation						RELA	hsa-mir-24-2	Activation(feedback)
				STAT3	hsa-mir-24	Activation						RELA	hsa-mir-27a	Activation
				STAT3	hsa-mir-24-1	Activation						RELA	hsa-mir-27b	Activation
				STAT3	hsa-mir-26a-1	Repression(feedback)						RELA	hsa-mir-29	Repression
				STAT3	hsa-mir-27b	Activation						RELA	hsa-mir-29c	Repression(feedback)
				STAT3	hsa-mir-29a	Activation						RELA	hsa-mir-3074	Activation
				STAT3	hsa-mir-29b-1	Activation(feedback)						RELA	hsa-mir-30b	Activation
				STAT3	hsa-mir-29b-2	Activation(feedback)						RELA	hsa-mir-3151	Activation
				STAT3	hsa-mir-29c	Activation						RELA	hsa-mir-34a	Activation(feedback)
				STAT3	hsa-mir-30c-1	Activation						RELA	hsa-mir-378a	Repression
				STAT3	hsa-mir-34a	Repression						RELA	hsa-mir-451	Repression
				STAT3	hsa-mir-370	Activation						RELA	hsa-mir-503	Activation
				STAT3	hsa-mir-383	Repression						RELA	hsa-mir-509	Repression
				STAT3	hsa-mir-451	Repression						RELA	hsa-mir-7-1	Repression(feedback)
				STAT3	hsa-mir-520d	Repression						RELA	hsa-mir-7-2	Repression(feedback)
				STAT3	hsa-mir-629	Activation						RELA	hsa-mir-7-3	Repression(feedback)
				STAT3	hsa-mir-92a-1	Activation(feedback)						RELA	hsa-mir-802	Activation
				STAT3	hsa-mir-96	Activation						RELA	hsa-mir-92a-1	Activation
				TCF4	hsa-mir-125b-1	Activation						RELA	hsa-mir-96	Repression
				TCF4	hsa-mir-146a	Activation						RELA	hsa-mir-96	Activation
				TCF4	hsa-mir-181a-2	Activation(feedback)						RELA	hsa-mir-99b	Activation
				TCF4	hsa-mir-181b-2	Activation						SP1	hsa-mir-106a	Regulation
				TCF4	hsa-mir-21	Activation(feedback)						SP1	hsa-mir-130a	Activation(feedback)
				TCF4	hsa-mir-34a	Activation(feedback)						SP1	hsa-mir-132	Activation(feedback)
				TCF7L2	hsa-mir-181a-2	Activation(feedback)						SP1	hsa-mir-141	Activation
				TCF7L2	hsa-mir-181b-2	Activation(feedback)						SP1	hsa-mir-141	Repression
				TCF7L2	hsa-mir-21	Activation						SP1	hsa-mir-142	Activation
				FOXM1	hsa-mir-135b	Activation						SP1	hsa-mir-146b	Activation
				FOXM1	hsa-mir-141	Repression(feedback)						SP1	hsa-mir-17	Regulation(feedback)
				FOXM1	hsa-mir-200a	Repression						SP1	hsa-mir-182	Activation(feedback)
				FOXM1	hsa-mir-200b	Repression						SP1	hsa-mir-18a	Regulation
				FOXM1	hsa-mir-200c	Repression						SP1	hsa-mir-195	Activation(feedback)
				FOXM1	hsa-mir-429	Repression						SP1	hsa-mir-19a	Regulation
				HMGA1	hsa-mir-101-2	Activation						SP1	hsa-mir-19a	Activation
				HMGA1	hsa-mir-196a-2	Activation(feedback)						SP1	hsa-mir-19b-1	Regulation
				HMGA1	hsa-mir-222	Activation						SP1	hsa-mir-200a	Activation
				HMGA1	hsa-mir-29a	Activation						SP1	hsa-mir-200a	Repression
				HMGA1	hsa-mir-331	Activation						SP1	hsa-mir-200b	Activation(feedback)
				LIN28A	hsa-mir-107	Repression(feedback)						SP1	hsa-mir-200b	Repression(feedback)
				LIN28A	hsa-mir-143	Repression						SP1	hsa-mir-200c	Repression(feedback)
				LIN28A	hsa-mir-150	Repression						SP1	hsa-mir-20a	Regulation
				LIN28A	hsa-mir-200c	Repression						SP1	hsa-mir-22	Repression(feedback)
				LIN28A	hsa-mir-370	Repression(feedback)						SP1	hsa-mir-22	Activation(feedback)
				NANOG	hsa-mir-17	Activation						SP1	hsa-mir-23a	Activation(feedback)
				NANOG	hsa-mir-18a	Activation						SP1	hsa-mir-23b	Repression(feedback)
				NANOG	hsa-mir-19a	Activation						SP1	hsa-mir-24-2	Activation(feedback)
				NANOG	hsa-mir-19b-1	Activation						SP1	hsa-mir-27a	Activation(feedback)
				NANOG	hsa-mir-20a	Activation						SP1	hsa-mir-29b	Repression(feedback)
				NANOG	hsa-mir-302	Regulation(feedback)						SP1	hsa-mir-29c	Repression(feedback)
				NANOG	hsa-mir-302a	Activation(feedback)						SP1	hsa-mir-3151	Activation
				NANOG	hsa-mir-302b	Activation						SP1	hsa-mir-320a	Activation
				NANOG	hsa-mir-302c	Activation						SP1	hsa-mir-34c	Activation
				NANOG	hsa-mir-302d	Activation						SP1	hsa-mir-365	Activation
				NANOG	hsa-mir-367	Activation						SP1	hsa-mir-373	Activation
				NANOG	hsa-mir-92a-1	Activation						SP1	hsa-mir-429	Activation(feedback)
				CREBBP	hsa-mir-21	Activation						SP1	hsa-mir-429	Repression(feedback)
				MEN1	hsa-mir-23a	Activation						SP1	hsa-mir-630	Repression
				MEN1	hsa-mir-23b	Activation						SP1	hsa-mir-92a-1	Regulation
				MEN1	hsa-mir-24-1	Activation(feedback)						STAT3	hsa-let-7d	Repression
				MEN1	hsa-mir-24-2	Activation(feedback)						STAT3	hsa-mir-1	Repression
				MEN1	hsa-mir-27a	Activation						STAT3	hsa-mir-124	Repression
				MEN1	hsa-mir-27b	Activation						STAT3	hsa-mir-125b	Activation(feedback)
				ESR1	hsa-let-7c	Activation						STAT3	hsa-mir-125b-2	Activation(feedback)
				ESR1	hsa-mir-106a	Activation						STAT3	hsa-mir-135b	Activation
				ESR1	hsa-mir-125b	Activation						STAT3	hsa-mir-143	Activation
				ESR1	hsa-mir-140	Repression						STAT3	hsa-mir-146a	Activation
				ESR1	hsa-mir-143	Activation						STAT3	hsa-mir-146b	Activation
				ESR1	hsa-mir-145	Activation(feedback)						STAT3	hsa-mir-150	Repression
				ESR1	hsa-mir-17	Activation						STAT3	hsa-mir-155	Activation
				ESR1	hsa-mir-181a-1	Repression						STAT3	hsa-mir-155	Repression
				ESR1	hsa-mir-181b-1	Repression						STAT3	hsa-mir-15a	Activation(feedback)
				ESR1	hsa-mir-18a	Activation						STAT3	hsa-mir-16-1	Activation(feedback)
				ESR1	hsa-mir-18b	Activation						STAT3	hsa-mir-17	Activation(feedback)
				ESR1	hsa-mir-191	Activation(feedback)						STAT3	hsa-mir-181a	Activation
				ESR1	hsa-mir-19a	Activation						STAT3	hsa-mir-181b	Activation
				ESR1	hsa-mir-19b	Activation						STAT3	hsa-mir-181b-1	Activation(feedback)
				ESR1	hsa-mir-19b-2	Activation						STAT3	hsa-mir-182	Activation
				ESR1	hsa-mir-20a	Activation						STAT3	hsa-mir-183	Activation
				ESR1	hsa-mir-20b	Activation						STAT3	hsa-mir-184	Activation
				ESR1	hsa-mir-21	Activation						STAT3	hsa-mir-18a	Activation(feedback)
				ESR1	hsa-mir-21	Repression(feedback)						STAT3	hsa-mir-197	Activation
				ESR1	hsa-mir-22	Repression						STAT3	hsa-mir-19a	Activation
				ESR1	hsa-mir-22	Repression(feedback)						STAT3	hsa-mir-19b-1	Activation
				ESR1	hsa-mir-221	Activation(negative regulatory loop)						STAT3	hsa-mir-200c	Repression
				ESR1	hsa-mir-222	Activation(negative regulatory loop)						STAT3	hsa-mir-204	Repression
				ESR1	hsa-mir-363	Activation						STAT3	hsa-mir-20a	Activation(feedback)
				ESR1	hsa-mir-425	Activation						STAT3	hsa-mir-21	Activation(feedback)
				ESR1	hsa-mir-497	Activation						STAT3	hsa-mir-21	Regulation(feedback)
				ESR1	hsa-mir-7	Repression						STAT3	hsa-mir-21	Repression(feedback)
				ESR1	hsa-mir-92a	Activation						STAT3	hsa-mir-214	Activation(feedback)
				ESR1	hsa-mir-92a-2	Activation						STAT3	hsa-mir-218	Repression
				ESR1	hsa-mir-99a	Activation						STAT3	hsa-mir-22	Repression(feedback)
				USF1	hsa-mir-132	Activation						STAT3	hsa-mir-23b	Activation
				USF1	hsa-mir-148a	Activation						STAT3	hsa-mir-24	Activation
				USF1	hsa-mir-483	Activation						STAT3	hsa-mir-24-1	Activation
				MYB	hsa-mir-141	Activation						STAT3	hsa-mir-26a-1	Repression(feedback)
				MYB	hsa-mir-143	Activation						STAT3	hsa-mir-27b	Activation
				MYB	hsa-mir-148a	Repression						STAT3	hsa-mir-29a	Activation
				MYB	hsa-mir-155	Activation(feedback)						STAT3	hsa-mir-29b-1	Activation(feedback)
				MYB	hsa-mir-15a	Activation(feedback)						STAT3	hsa-mir-29b-2	Activation(feedback)
				MYB	hsa-mir-200a	Activation(feedback)						STAT3	hsa-mir-29c	Activation
				MYB	hsa-mir-200b	Activation(feedback)						STAT3	hsa-mir-30c-1	Activation
				MYB	hsa-mir-200c	Activation(feedback)						STAT3	hsa-mir-34a	Repression
				MYB	hsa-mir-429	Activation(feedback)						STAT3	hsa-mir-370	Activation
				MYB	hsa-mir-486	Activation						STAT3	hsa-mir-383	Repression
				POU2F1	hsa-let-7g	Activation(feedback)						STAT3	hsa-mir-451	Repression
				POU2F1	hsa-mir-451	Activation						STAT3	hsa-mir-520d	Repression
				POU2F1	hsa-mir-542	Activation						STAT3	hsa-mir-629	Activation
				POU2F2	hsa-mir-198	Repression						STAT3	hsa-mir-92a-1	Activation(feedback)
												STAT3	hsa-mir-96	Activation
												TCF4	hsa-mir-125b-1	Activation
												TCF4	hsa-mir-146a	Activation
												TCF4	hsa-mir-181a-2	Activation(feedback)
												TCF4	hsa-mir-181b-2	Activation
												TCF4	hsa-mir-21	Activation(feedback)
												TCF4	hsa-mir-34a	Activation(feedback)
												TCF7L2	hsa-mir-181a-2	Activation(feedback)
												TCF7L2	hsa-mir-181b-2	Activation(feedback)
												TCF7L2	hsa-mir-21	Activation
												FOXM1	hsa-mir-135b	Activation
												FOXM1	hsa-mir-141	Repression(feedback)
												FOXM1	hsa-mir-200a	Repression
												FOXM1	hsa-mir-200b	Repression
												FOXM1	hsa-mir-200c	Repression
												FOXM1	hsa-mir-429	Repression
												HMGA1	hsa-mir-101-2	Activation
												HMGA1	hsa-mir-196a-2	Activation(feedback)
												HMGA1	hsa-mir-222	Activation
												HMGA1	hsa-mir-29a	Activation
												HMGA1	hsa-mir-331	Activation
												LIN28A	hsa-mir-107	Repression(feedback)
												LIN28A	hsa-mir-143	Repression
												LIN28A	hsa-mir-150	Repression
												LIN28A	hsa-mir-200c	Repression
												LIN28A	hsa-mir-370	Repression(feedback)
												NANOG	hsa-mir-17	Activation
												NANOG	hsa-mir-18a	Activation
												NANOG	hsa-mir-19a	Activation
												NANOG	hsa-mir-19b-1	Activation
												NANOG	hsa-mir-20a	Activation
												NANOG	hsa-mir-302	Regulation(feedback)
												NANOG	hsa-mir-302a	Activation(feedback)
												NANOG	hsa-mir-302b	Activation
												NANOG	hsa-mir-302c	Activation
												NANOG	hsa-mir-302d	Activation
												NANOG	hsa-mir-367	Activation
												NANOG	hsa-mir-92a-1	Activation
												CREBBP	hsa-mir-21	Activation
												MEN1	hsa-mir-23a	Activation
												MEN1	hsa-mir-23b	Activation
												MEN1	hsa-mir-24-1	Activation(feedback)
												MEN1	hsa-mir-24-2	Activation(feedback)
												MEN1	hsa-mir-27a	Activation
												MEN1	hsa-mir-27b	Activation
												ESR1	hsa-let-7c	Activation
												ESR1	hsa-mir-106a	Activation
												ESR1	hsa-mir-125b	Activation
												ESR1	hsa-mir-140	Repression
												ESR1	hsa-mir-143	Activation
												ESR1	hsa-mir-145	Activation(feedback)
												ESR1	hsa-mir-17	Activation
												ESR1	hsa-mir-181a-1	Repression
												ESR1	hsa-mir-181b-1	Repression
												ESR1	hsa-mir-18a	Activation
												ESR1	hsa-mir-18b	Activation
												ESR1	hsa-mir-191	Activation(feedback)
												ESR1	hsa-mir-19a	Activation
												ESR1	hsa-mir-19b	Activation
												ESR1	hsa-mir-19b-2	Activation
												ESR1	hsa-mir-20a	Activation
												ESR1	hsa-mir-20b	Activation
												ESR1	hsa-mir-21	Activation
												ESR1	hsa-mir-21	Repression(feedback)
												ESR1	hsa-mir-22	Repression
												ESR1	hsa-mir-22	Repression(feedback)
												ESR1	hsa-mir-221	Activation(negative regulatory loop)
												ESR1	hsa-mir-222	Activation(negative regulatory loop)
												ESR1	hsa-mir-363	Activation
												ESR1	hsa-mir-425	Activation
												ESR1	hsa-mir-497	Activation
												ESR1	hsa-mir-7	Repression
												ESR1	hsa-mir-92a	Activation
												ESR1	hsa-mir-92a-2	Activation
												ESR1	hsa-mir-99a	Activation
												USF1	hsa-mir-132	Activation
												USF1	hsa-mir-148a	Activation
												USF1	hsa-mir-483	Activation
												MYB	hsa-mir-141	Activation
												MYB	hsa-mir-143	Activation
												MYB	hsa-mir-148a	Repression
												MYB	hsa-mir-155	Activation(feedback)
												MYB	hsa-mir-15a	Activation(feedback)
												MYB	hsa-mir-200a	Activation(feedback)
												MYB	hsa-mir-200b	Activation(feedback)
												MYB	hsa-mir-200c	Activation(feedback)
												MYB	hsa-mir-429	Activation(feedback)
												MYB	hsa-mir-486	Activation
												POU2F1	hsa-let-7g	Activation(feedback)
												POU2F1	hsa-mir-451	Activation
												POU2F1	hsa-mir-542	Activation
												POU2F2	hsa-mir-198	Repression
												hsa-miR-26a	TTK
												hsa-miR-26b	TTK
												hsa-miR-192	TTK
												hsa-miR-215	TTK
												hsa-let-7b	NUSAP1
												hsa-miR-16	UBE2C
												hsa-miR-17	UBE2C
												hsa-miR-20a	UBE2C
												hsa-miR-24	UBE2C
												hsa-miR-196a	UBE2C
												hsa-miR-193b	UBE2C
												hsa-miR-140	UBE2C
												hsa-miR-16	CENPF
												hsa-miR-122	CENPF
												hsa-miR-93	CENPF
												hsa-miR-373	CENPF
												hsa-miR-192	CENPF
												hsa-miR-215	CENPF
												hsa-miR-92a	KIF20A
												hsa-miR-23a	KIF20A
												hsa-miR-124	KIF20A
												hsa-miR-192	KIF20A
												hsa-miR-215	KIF20A
												hsa-miR-15a	CDK1
												hsa-miR-15b	CDK1
												hsa-miR-16	CDK1
												hsa-miR-195	CDK1
												hsa-miR-24	CDK1
												hsa-miR-92a	CDK1
												hsa-miR-107	CDK1
												hsa-miR-497	CDK1
												hsa-miR-1277	CDK1
												hsa-miR-193b	CDK1
												hsa-miR-205	CDK1
												hsa-miR-590	CDK1
												hsa-miR-31	CDK1
												hsa-miR-424	CDK1
												hsa-miR-301a	CDK1
												hsa-miR-302a	CDK1
												hsa-miR-16	CDC20
												hsa-miR-18a	CDC20
												hsa-miR-23b	CDC20
												hsa-miR-92a	CDC20
												hsa-miR-93	CDC20
												hsa-miR-30a	CDC20
												hsa-miR-34a	CDC20
												hsa-miR-192	CDC20
												hsa-miR-193b	CDC20
												hsa-miR-215	CDC20
												hsa-miR-188	CDC20
												hsa-miR-16	BIRC5
												hsa-miR-195	BIRC5
												hsa-let-7b	BIRC5
												hsa-miR-101	BIRC5
												hsa-miR-122	BIRC5
												hsa-miR-93	BIRC5
												hsa-miR-150	BIRC5
												hsa-miR-26a-1	BIRC5
												hsa-miR-26a-2	BIRC5
												hsa-miR-34a	BIRC5
												hsa-miR-497	BIRC5
												hsa-miR-1323	BIRC5
												hsa-miR-149	BIRC5
												hsa-miR-3662	BIRC5
												hsa-miR-504	BIRC5
												hsa-miR-218	BIRC5
												hsa-miR-30c	BIRC5
												hsa-miR-335	BIRC5
												hsa-miR-425	BIRC5
												hsa-miR-135b	BIRC5
												hsa-miR-155	TRIP13
												hsa-miR-192	TRIP13
												hsa-miR-193b	TRIP13
												hsa-miR-215	TRIP13
												hsa-miR-16	NCAPG
												hsa-miR-155	NCAPG
												hsa-miR-34a	NCAPG
												hsa-miR-193b	NCAPG
												hsa-miR-205	NCAPG
												hsa-miR-21	NCAPG
												hsa-miR-181a	NCAPG
												hsa-miR-181b	NCAPG
												hsa-miR-181d	NCAPG
												hsa-miR-421	NCAPG
												hsa-miR-22	GINS2
												hsa-miR-142	GINS2
												hsa-miR-193b	GINS2
												hsa-miR-198	GINS2
												hsa-miR-3200	GINS2
												hsa-miR-548d	GINS2
												hsa-miR-30a	KIF11
												hsa-miR-30b	KIF11
												hsa-miR-30d	KIF11
												hsa-miR-34a	KIF11
												hsa-miR-193b	KIF11
												hsa-miR-30c	KIF11
												hsa-miR-30e	KIF11
												hsa-miR-96	KIF11
												hsa-miR-340	KIF11
												hsa-miR-192	CENPE
												hsa-miR-215	CENPE
												hsa-miR-22	BUB1B
												hsa-miR-192	BUB1B
												hsa-miR-193b	BUB1B
												hsa-miR-215	BUB1B
												hsa-let-7a	CCNB2
												hsa-miR-23b	CCNB2
												hsa-let-7b	CCNB2
												hsa-let-7c	CCNB2
												hsa-let-7f	CCNB2
												hsa-let-7i	CDC25A
												hsa-miR-15a	CDC25A
												hsa-miR-15b	CDC25A
												hsa-miR-16-2	CDC25A
												hsa-miR-16	CDC25A
												hsa-miR-18a	CDC25A
												hsa-miR-195	CDC25A
												hsa-miR-449a	CDC25A
												hsa-miR-449b	CDC25A
												hsa-miR-92a	CDC25A
												hsa-let-7b	CDC25A
												hsa-miR-141	CDC25A
												hsa-miR-34a	CDC25A
												hsa-miR-497	CDC25A
												hsa-miR-192	CDC25A
												hsa-miR-193b	CDC25A
												hsa-miR-365a	CDC25A
												hsa-miR-21	CDC25A
												hsa-miR-770	CDC25A
												hsa-miR-424	CDC25A
												hsa-miR-503	CDC25A
												hsa-miR-140	CDC25A
												hsa-miR-18a	TACC3
												hsa-miR-24	TACC3
												hsa-miR-149	TACC3
												hsa-miR-193b	TACC3
												hsa-miR-152	TACC3
												hsa-miR-1908	TACC3
												hsa-miR-425	TACC3
												hsa-miR-23b	RAD51
												hsa-miR-92a-1	RAD51
												hsa-miR-221	RAD51
												hsa-miR-107	RAD51
												hsa-miR-155	RAD51
												hsa-miR-30b	RAD51
												hsa-miR-371a	RAD51
												hsa-miR-371b	RAD51
												hsa-miR-372	RAD51
												hsa-miR-373	RAD51
												hsa-miR-124	RAD51
												hsa-miR-142	RAD51
												hsa-miR-149	RAD51
												hsa-miR-192	RAD51
												hsa-miR-193b	RAD51
												hsa-miR-215	RAD51
												hsa-miR-590	RAD51
												hsa-miR-770	RAD51
												hsa-miR-96	RAD51
												hsa-miR-214	RAD51
												hsa-miR-212	RAD51
												hsa-miR-4454	RAD51
												hsa-miR-197	RAD51
												hsa-miR-378a	RAD51
												hsa-miR-18a	TYMS
												hsa-let-7b	TYMS
												hsa-miR-196a	TYMS
												hsa-miR-26b	TYMS
												hsa-miR-34a	TYMS
												hsa-miR-193b	TYMS
												hsa-miR-194	TYMS
												hsa-miR-99a	TYMS
												hsa-miR-92a	CDKN3
												hsa-miR-146a	CDKN3
												hsa-miR-192	CDKN3
												hsa-miR-215	CDKN3
												hsa-miR-1307	CDKN3
												hsa-miR-331	CDKN3
												hsa-let-7a	RRM2
												hsa-let-7i	RRM2
												hsa-miR-106a	RRM2
												hsa-miR-106b	RRM2
												hsa-miR-17	RRM2
												hsa-miR-202	RRM2
												hsa-miR-20a	RRM2
												hsa-miR-20b	RRM2
												hsa-miR-24	RRM2
												hsa-miR-519d	RRM2
												hsa-let-7b	RRM2
												hsa-let-7c	RRM2
												hsa-let-7d	RRM2
												hsa-let-7e	RRM2
												hsa-let-7f	RRM2
												hsa-let-7g	RRM2
												hsa-miR-100	RRM2
												hsa-miR-101	RRM2
												hsa-miR-93	RRM2
												hsa-miR-26a	RRM2
												hsa-miR-155	RRM2
												hsa-miR-30a	RRM2
												hsa-miR-30b	RRM2
												hsa-miR-30d	RRM2
												hsa-miR-34a	RRM2
												hsa-miR-127	RRM2
												hsa-miR-149	RRM2
												hsa-miR-193b	RRM2
												hsa-miR-30c	RRM2
												hsa-miR-30e	RRM2
												hsa-miR-655	RRM2
												hsa-miR-33a	RRM2
												hsa-miR-425	RRM2
												hsa-miR-494	RRM2
												hsa-miR-92a	NEK2
												hsa-miR-17	PTTG1
												hsa-let-7b	PTTG1
												hsa-miR-26a	PTTG1
												hsa-miR-320a	PTTG1
												hsa-miR-655	PTTG1

## Sheet: TF-TG-miRNA-B sub-network
TF-miRNA-TG_B sub-network: interaction information of Transcription factors, Target genes and miRNAs.
Habib MotieGhader PhD, Esmaeil Safavi PhD, Ali Rezapour PhD, Fatemeh Firouzi Amoodizaj MSc, Roya asl iranifam MSc
	TF-TG Interactions				TF-miRNA Interactions			miRNA-TG Interactions					Total sub-Network
TF	Target Gene	Interaction type		TF	miRNA	Interaction Type		miRNA	Target Gene			source node	Target node	Interaction type
MYC	HNRNPA1	Activation		MYC	hsa-let-7	Repression		hsa-miR-16	BYSL			MYC	HNRNPA1	Activation
ILF2	ILF3	Unknown		MYC	hsa-let-7a	Repression		hsa-let-7e	DHX15			ILF2	ILF3	Unknown
MYC	PTBP1	Activation		MYC	hsa-let-7a-1	Repression(feedback)		hsa-miR-221	DHX15			MYC	PTBP1	Activation
MYC	SRSF1	Activation		MYC	hsa-let-7a-2	Repression(feedback)		hsa-miR-26a	DHX15			MYC	SRSF1	Activation
SF1	U2AF2	Unknown		MYC	hsa-let-7b	Repression(feedback)		hsa-miR-16	DIEXF			SF1	U2AF2	Unknown
WT1	U2AF2	Unknown		MYC	hsa-let-7c	Repression(feedback)		hsa-miR-196a	DIEXF			WT1	U2AF2	Unknown
				MYC	hsa-let-7d	Repression		hsa-let-7i	FUBP1			MYC	hsa-let-7	Repression
				MYC	hsa-let-7e	Repression(feedback)		hsa-miR-222	FUBP1			MYC	hsa-let-7a	Repression
				MYC	hsa-let-7f	Repression		hsa-miR-22	FUBP1			MYC	hsa-let-7a-1	Repression(feedback)
				MYC	hsa-let-7f-1	Repression(feedback)		hsa-miR-26b	GNL3			MYC	hsa-let-7a-2	Repression(feedback)
				MYC	hsa-let-7g	Repression(feedback)		hsa-miR-29b-1	GNL3			MYC	hsa-let-7b	Repression(feedback)
				MYC	hsa-let-7i	Repression		hsa-miR-15a	HNRNPA1			MYC	hsa-let-7c	Repression(feedback)
				MYC	hsa-mir-100	Repression		hsa-miR-16	HNRNPA1			MYC	hsa-let-7d	Repression
				MYC	hsa-mir-101	Repression		hsa-miR-195	HNRNPA1			MYC	hsa-let-7e	Repression(feedback)
				MYC	hsa-mir-101-2	Repression		hsa-miR-19b	HNRNPA1			MYC	hsa-let-7f	Repression
				MYC	hsa-mir-106a	Activation		hsa-miR-221	HNRNPA1			MYC	hsa-let-7f-1	Repression(feedback)
				MYC	hsa-mir-106a	Repression		hsa-miR-22	HNRNPA1			MYC	hsa-let-7g	Repression(feedback)
				MYC	hsa-mir-106b	Repression(feedback)		hsa-miR-24	HNRNPA1			MYC	hsa-let-7i	Repression
				MYC	hsa-mir-122	Repression		hsa-miR-25	HNRNPA1			MYC	hsa-mir-100	Repression
				MYC	hsa-mir-125b-1	Repression		hsa-miR-30a	HNRNPA1			MYC	hsa-mir-101	Repression
				MYC	hsa-mir-130a	Activation(feedback)		hsa-miR-497	HNRNPA1			MYC	hsa-mir-101-2	Repression
				MYC	hsa-mir-141	Regulation		hsa-miR-548m	HNRNPA1			MYC	hsa-mir-106a	Activation
				MYC	hsa-mir-141	Activation		hsa-let-7b	HNRNPF			MYC	hsa-mir-106a	Repression
				MYC	hsa-mir-146a	Repression		hsa-miR-101	HNRNPF			MYC	hsa-mir-106b	Repression(feedback)
				MYC	hsa-mir-146a	Activation		hsa-miR-141	HNRNPF			MYC	hsa-mir-122	Repression
				MYC	hsa-mir-148a	Repression(feedback)		hsa-miR-16-1	HNRNPF			MYC	hsa-mir-125b-1	Repression
				MYC	hsa-mir-15	Repression		hsa-miR-16	HNRNPF			MYC	hsa-mir-130a	Activation(feedback)
				MYC	hsa-mir-150	Regulation		hsa-miR-18a	HNRNPF			MYC	hsa-mir-141	Regulation
				MYC	hsa-mir-15a	Repression(feedback)		hsa-miR-19a	HNRNPF			MYC	hsa-mir-141	Activation
				MYC	hsa-mir-16	Repression		hsa-miR-19b	HNRNPF			MYC	hsa-mir-146a	Repression
				MYC	hsa-mir-16-1	Repression		hsa-miR-27a	HNRNPF			MYC	hsa-mir-146a	Activation
				MYC	hsa-mir-17	Activation(feedback)		hsa-miR-371a	HNRNPF			MYC	hsa-mir-148a	Repression(feedback)
				MYC	hsa-mir-17	Regulation(feedback)		hsa-miR-371b	HNRNPF			MYC	hsa-mir-15	Repression
				MYC	hsa-mir-17	Repression(feedback)		hsa-miR-372	HNRNPF			MYC	hsa-mir-150	Regulation
				MYC	hsa-mir-184	Repression(feedback)		hsa-miR-373	HNRNPF			MYC	hsa-mir-15a	Repression(feedback)
				MYC	hsa-mir-18a	Activation		hsa-miR-92a	HNRNPF			MYC	hsa-mir-16	Repression
				MYC	hsa-mir-18b	Activation		hsa-let-7c	HNRNPU			MYC	hsa-mir-16-1	Repression
				MYC	hsa-mir-195	Repression		hsa-miR-17	HNRNPU			MYC	hsa-mir-17	Activation(feedback)
				MYC	hsa-mir-196a-1	Repression(feedback)		hsa-miR-19a	HNRNPU			MYC	hsa-mir-17	Regulation(feedback)
				MYC	hsa-mir-19a	Activation		hsa-miR-19b	HNRNPU			MYC	hsa-mir-17	Repression(feedback)
				MYC	hsa-mir-19a	Regulation		hsa-miR-26a	HNRNPU			MYC	hsa-mir-184	Repression(feedback)
				MYC	hsa-mir-19b	Activation		hsa-miR-30a	HNRNPU			MYC	hsa-mir-18a	Activation
				MYC	hsa-mir-19b	Regulation		hsa-miR-30d	HNRNPU			MYC	hsa-mir-18b	Activation
				MYC	hsa-mir-200c	Activation		hsa-miR-34a	HNRNPU			MYC	hsa-mir-195	Repression
				MYC	hsa-mir-20a	Activation(feedback)		hsa-miR-7	HNRNPU			MYC	hsa-mir-196a-1	Repression(feedback)
				MYC	hsa-mir-20a	Repression(feedback)		hsa-miR-17	ILF3			MYC	hsa-mir-19a	Activation
				MYC	hsa-mir-20b	Repression		hsa-miR-200c	ILF3			MYC	hsa-mir-19a	Regulation
				MYC	hsa-mir-22	Repression(feedback)		hsa-miR-7	ILF3			MYC	hsa-mir-19b	Activation
				MYC	hsa-mir-22	Activation(feedback)		hsa-miR-18a	KHDRBS1			MYC	hsa-mir-19b	Regulation
				MYC	hsa-mir-221	Activation(feedback)		hsa-miR-34a	KHDRBS1			MYC	hsa-mir-200c	Activation
				MYC	hsa-mir-221	Repression(feedback)		hsa-miR-92a	KHDRBS1			MYC	hsa-mir-20a	Activation(feedback)
				MYC	hsa-mir-222	Repression		hsa-let-7e	MATR3			MYC	hsa-mir-20a	Repression(feedback)
				MYC	hsa-mir-23a	Repression		hsa-miR-125b	MATR3			MYC	hsa-mir-20b	Repression
				MYC	hsa-mir-23a	Activation		hsa-miR-16-1	MATR3			MYC	hsa-mir-22	Repression(feedback)
				MYC	hsa-mir-23b	Repression		hsa-miR-18a	MATR3			MYC	hsa-mir-22	Activation(feedback)
				MYC	hsa-mir-24-2	Activation(feedback)		hsa-miR-24	MATR3			MYC	hsa-mir-221	Activation(feedback)
				MYC	hsa-mir-24-2	Repression(feedback)		hsa-miR-26b	MATR3			MYC	hsa-mir-221	Repression(feedback)
				MYC	hsa-mir-25	Repression(feedback)		hsa-miR-30b	MATR3			MYC	hsa-mir-222	Repression
				MYC	hsa-mir-26a	Repression		hsa-miR-7	MATR3			MYC	hsa-mir-23a	Repression
				MYC	hsa-mir-26a	Activation		hsa-miR-125b	MRTO4			MYC	hsa-mir-23a	Activation
				MYC	hsa-mir-26a-1	Repression(feedback)		hsa-let-7b	NLE1			MYC	hsa-mir-23b	Repression
				MYC	hsa-mir-26a-1	Activation(feedback)		hsa-miR-16	NLE1			MYC	hsa-mir-24-2	Activation(feedback)
				MYC	hsa-mir-26a-2	Repression(feedback)		hsa-miR-222	NLE1			MYC	hsa-mir-24-2	Repression(feedback)
				MYC	hsa-mir-26a-2	Activation(feedback)		hsa-miR-92a	NLE1			MYC	hsa-mir-25	Repression(feedback)
				MYC	hsa-mir-26b	Repression(feedback)		hsa-miR-16	NMD3			MYC	hsa-mir-26a	Repression
				MYC	hsa-mir-26b	Activation(feedback)		hsa-miR-26b	NMD3			MYC	hsa-mir-26a	Activation
				MYC	hsa-mir-27a	Activation		hsa-miR-92a	NMD3			MYC	hsa-mir-26a-1	Repression(feedback)
				MYC	hsa-mir-27a	Repression		hsa-let-7c	NUDT21			MYC	hsa-mir-26a-1	Activation(feedback)
				MYC	hsa-mir-28	Repression		hsa-miR-20a	NUDT21			MYC	hsa-mir-26a-2	Repression(feedback)
				MYC	hsa-mir-29a	Repression(feedback)		hsa-miR-27a	NUDT21			MYC	hsa-mir-26a-2	Activation(feedback)
				MYC	hsa-mir-29b	Repression		hsa-miR-17	PNO1			MYC	hsa-mir-26b	Repression(feedback)
				MYC	hsa-mir-29b-1	Repression(feedback)		hsa-miR-25	PNO1			MYC	hsa-mir-26b	Activation(feedback)
				MYC	hsa-mir-29b-2	Repression(feedback)		hsa-miR-32	PNO1			MYC	hsa-mir-27a	Activation
				MYC	hsa-mir-29c	Repression		hsa-miR-92a	PNO1			MYC	hsa-mir-27a	Repression
				MYC	hsa-mir-30a	Repression(feedback)		hsa-let-7b	PRPF19			MYC	hsa-mir-28	Repression
				MYC	hsa-mir-30b	Repression		hsa-miR-30a	PRPF19			MYC	hsa-mir-29a	Repression(feedback)
				MYC	hsa-mir-30d	Repression(feedback)		hsa-miR-125b	PTBP1			MYC	hsa-mir-29b	Repression
				MYC	hsa-mir-32	Activation		hsa-miR-17	PTBP1			MYC	hsa-mir-29b-1	Repression(feedback)
				MYC	hsa-mir-34a	Repression(feedback)		hsa-miR-30a	PTBP1			MYC	hsa-mir-29b-2	Repression(feedback)
				MYC	hsa-mir-371a	Activation		hsa-miR-92a	PTBP1			MYC	hsa-mir-29c	Repression
				MYC	hsa-mir-371b	Activation		hsa-miR-15a	SRSF1			MYC	hsa-mir-30a	Repression(feedback)
				MYC	hsa-mir-372	Activation		hsa-miR-16	SRSF1			MYC	hsa-mir-30b	Repression
				MYC	hsa-mir-373	Activation(feedback)		hsa-miR-195	SRSF1			MYC	hsa-mir-30d	Repression(feedback)
				MYC	hsa-mir-451	Repression		hsa-miR-27a	SRSF1			MYC	hsa-mir-32	Activation
				MYC	hsa-mir-497	Repression(feedback)		hsa-miR-497	SRSF1			MYC	hsa-mir-34a	Repression(feedback)
				MYC	hsa-mir-548m	Repression		hsa-miR-7	SRSF1			MYC	hsa-mir-371a	Activation
				MYC	hsa-mir-7-1	Activation		hsa-miR-100	SRSF7			MYC	hsa-mir-371b	Activation
				MYC	hsa-mir-9	Activation		hsa-miR-19b	SRSF7			MYC	hsa-mir-372	Activation
				MYC	hsa-mir-9-2	Activation		hsa-miR-22	SRSF7			MYC	hsa-mir-373	Activation(feedback)
				MYC	hsa-mir-92a	Activation		hsa-miR-26a-1	SRSF7			MYC	hsa-mir-451	Repression
				MYC	hsa-mir-93	Repression(feedback)		hsa-miR-26a-2	SRSF7			MYC	hsa-mir-497	Repression(feedback)
				ILF2	hsa-mir-7-1	Repression(feedback)		hsa-miR-30a	SRSF7			MYC	hsa-mir-548m	Repression
				SRSF1	hsa-mir-221	Activation(a negative feedback loop)		hsa-miR-30b	SRSF7			MYC	hsa-mir-7-1	Activation
				SRSF1	hsa-mir-222	Activation(a negative feedback loop)		hsa-miR-30d	SRSF7			MYC	hsa-mir-9	Activation
				SRSF1	hsa-mir-7	Activation(a negative feedback loop)		hsa-let-7e	SSB			MYC	hsa-mir-9-2	Activation
								hsa-miR-106b	SSB			MYC	hsa-mir-92a	Activation
								hsa-miR-200c	SYNCRIP			MYC	hsa-mir-93	Repression(feedback)
								hsa-miR-26b	SYNCRIP			ILF2	hsa-mir-7-1	Repression(feedback)
								hsa-miR-29a	SYNCRIP			SRSF1	hsa-mir-221	Activation(a negative feedback loop)
								hsa-miR-196a	U2AF2			SRSF1	hsa-mir-222	Activation(a negative feedback loop)
								hsa-miR-92a	U2AF2			SRSF1	hsa-mir-7	Activation(a negative feedback loop)
								hsa-miR-16	UTP3			hsa-miR-16	BYSL
								hsa-let-7b	UTP6			hsa-let-7e	DHX15
								hsa-let-7d	UTP6			hsa-miR-221	DHX15
								hsa-miR-30a	UTP6			hsa-miR-26a	DHX15
								hsa-miR-371a	UTP6			hsa-miR-16	DIEXF
								hsa-miR-371b	UTP6			hsa-miR-196a	DIEXF
								hsa-miR-372	UTP6			hsa-let-7i	FUBP1
								hsa-miR-373	UTP6			hsa-miR-222	FUBP1
												hsa-miR-22	FUBP1
												hsa-miR-26b	GNL3
												hsa-miR-29b-1	GNL3
												hsa-miR-15a	HNRNPA1
												hsa-miR-16	HNRNPA1
												hsa-miR-195	HNRNPA1
												hsa-miR-19b	HNRNPA1
												hsa-miR-221	HNRNPA1
												hsa-miR-22	HNRNPA1
												hsa-miR-24	HNRNPA1
												hsa-miR-25	HNRNPA1
												hsa-miR-30a	HNRNPA1
												hsa-miR-497	HNRNPA1
												hsa-miR-548m	HNRNPA1
												hsa-let-7b	HNRNPF
												hsa-miR-101	HNRNPF
												hsa-miR-141	HNRNPF
												hsa-miR-16-1	HNRNPF
												hsa-miR-16	HNRNPF
												hsa-miR-18a	HNRNPF
												hsa-miR-19a	HNRNPF
												hsa-miR-19b	HNRNPF
												hsa-miR-27a	HNRNPF
												hsa-miR-371a	HNRNPF
												hsa-miR-371b	HNRNPF
												hsa-miR-372	HNRNPF
												hsa-miR-373	HNRNPF
												hsa-miR-92a	HNRNPF
												hsa-let-7c	HNRNPU
												hsa-miR-17	HNRNPU
												hsa-miR-19a	HNRNPU
												hsa-miR-19b	HNRNPU
												hsa-miR-26a	HNRNPU
												hsa-miR-30a	HNRNPU
												hsa-miR-30d	HNRNPU
												hsa-miR-34a	HNRNPU
												hsa-miR-7	HNRNPU
												hsa-miR-17	ILF3
												hsa-miR-200c	ILF3
												hsa-miR-7	ILF3
												hsa-miR-18a	KHDRBS1
												hsa-miR-34a	KHDRBS1
												hsa-miR-92a	KHDRBS1
												hsa-let-7e	MATR3
												hsa-miR-125b	MATR3
												hsa-miR-16-1	MATR3
												hsa-miR-18a	MATR3
												hsa-miR-24	MATR3
												hsa-miR-26b	MATR3
												hsa-miR-30b	MATR3
												hsa-miR-7	MATR3
												hsa-miR-125b	MRTO4
												hsa-let-7b	NLE1
												hsa-miR-16	NLE1
												hsa-miR-222	NLE1
												hsa-miR-92a	NLE1
												hsa-miR-16	NMD3
												hsa-miR-26b	NMD3
												hsa-miR-92a	NMD3
												hsa-let-7c	NUDT21
												hsa-miR-20a	NUDT21
												hsa-miR-27a	NUDT21
												hsa-miR-17	PNO1
												hsa-miR-25	PNO1
												hsa-miR-32	PNO1
												hsa-miR-92a	PNO1
												hsa-let-7b	PRPF19
												hsa-miR-30a	PRPF19
												hsa-miR-125b	PTBP1
												hsa-miR-17	PTBP1
												hsa-miR-30a	PTBP1
												hsa-miR-92a	PTBP1
												hsa-miR-15a	SRSF1
												hsa-miR-16	SRSF1
												hsa-miR-195	SRSF1
												hsa-miR-27a	SRSF1
												hsa-miR-497	SRSF1
												hsa-miR-7	SRSF1
												hsa-miR-100	SRSF7
												hsa-miR-19b	SRSF7
												hsa-miR-22	SRSF7
												hsa-miR-26a-1	SRSF7
												hsa-miR-26a-2	SRSF7
												hsa-miR-30a	SRSF7
												hsa-miR-30b	SRSF7
												hsa-miR-30d	SRSF7
												hsa-let-7e	SSB
												hsa-miR-106b	SSB
												hsa-miR-200c	SYNCRIP
												hsa-miR-26b	SYNCRIP
												hsa-miR-29a	SYNCRIP
												hsa-miR-196a	U2AF2
												hsa-miR-92a	U2AF2
												hsa-miR-16	UTP3
												hsa-let-7b	UTP6
												hsa-let-7d	UTP6
												hsa-miR-30a	UTP6
												hsa-miR-371a	UTP6
												hsa-miR-371b	UTP6
												hsa-miR-372	UTP6
												hsa-miR-373	UTP6

## Sheet: TF-TG-miRNA_A TFs
List of Transcription factors of TF-miRNA-TG_A subnetwork
Habib MotieGhader PhD, Esmaeil Safavi PhD, Ali Rezapour PhD, Fatemeh Firouzi Amoodizaj MSc, Roya asl iranifam MSc
List of TFs of TF-TG-miRNA_A sub-network
APC
ARID3A
ATF1
BRCA2
CHD8
CREBBP
CTNNB1
DNMT1
E2F1
E2F3
E2F4
EHMT2
EP300
ESR1
ETS2
FOXM1
FOXO3
HDAC1
HMGA1
HSF4
ILF3
IRF1
KLF4
KLF5
KLF6
LEF1
LIN28A
MED1
MEN1
MSC
MYB
MYC
MYCN
NANOG
NFKB1
PHF8
POU2AF1
POU2F1
POU2F2
PTTG1
RB1
RBL2
RELA
SMAD7
SP1
SP3
SP4
STAT3
TCF4
TCF7L2
TFCP2
TFDP1
TP53
TP73
UHRF1
USF1
YBX1
ZNF143

## Sheet: TF-TG-miRNA_B TFs
List of Transcription factors of TF-miRNA-TG_B subnetwork
Habib MotieGhader PhD, Esmaeil Safavi PhD, Ali Rezapour PhD, Fatemeh Firouzi Amoodizaj MSc, Roya asl iranifam MSc
List of TFs of TF-TG-miRNA_B sub-network
MYC
ILF2
SF1
WT1

## Sheet: TF-TG-miRNA_A miRNAs
List of miRNAs of TF-miRNA-TG_A subnetwork
Habib MotieGhader PhD, Esmaeil Safavi PhD, Ali Rezapour PhD, Fatemeh Firouzi Amoodizaj MSc, Roya asl iranifam MSc
List of miRNAs of TF-TG-miRNA_A sub-network
hsa-let-7a
hsa-let-7i
hsa-mir-106a
hsa-mir-106b
hsa-mir-15a
hsa-mir-15b
hsa-mir-16
hsa-mir-16-1
hsa-mir-16-2
hsa-mir-17
hsa-mir-184
hsa-mir-18a
hsa-mir-18b
hsa-mir-195
hsa-mir-19a
hsa-mir-19b
hsa-mir-19b-1
hsa-mir-19b-2
hsa-mir-202
hsa-mir-203
hsa-mir-20a
hsa-mir-20b
hsa-mir-223
hsa-mir-224
hsa-mir-23b
hsa-mir-24-1
hsa-mir-25
hsa-mir-27b
hsa-mir-29a
hsa-mir-34c
hsa-mir-363
hsa-mir-4496
hsa-mir-449a
hsa-mir-449b
hsa-mir-449c
hsa-mir-452
hsa-mir-519d
hsa-mir-7
hsa-mir-92a
hsa-mir-92a-1
hsa-mir-92a-2
hsa-mir-93
hsa-mir-29b-2
hsa-let-7
hsa-let-7a-1
hsa-let-7a-2
hsa-let-7b
hsa-let-7c
hsa-let-7d
hsa-let-7e
hsa-let-7f
hsa-let-7f-1
hsa-let-7g
hsa-mir-100
hsa-mir-101
hsa-mir-101-2
hsa-mir-122
hsa-mir-125b-1
hsa-mir-130a
hsa-mir-141
hsa-mir-146a
hsa-mir-148a
hsa-mir-15
hsa-mir-150
hsa-mir-196a-1
hsa-mir-200c
hsa-mir-22
hsa-mir-221
hsa-mir-222
hsa-mir-23a
hsa-mir-24-2
hsa-mir-26a
hsa-mir-26a-1
hsa-mir-26a-2
hsa-mir-26b
hsa-mir-27a
hsa-mir-28
hsa-mir-29b
hsa-mir-29b-1
hsa-mir-29c
hsa-mir-30a
hsa-mir-30b
hsa-mir-30d
hsa-mir-32
hsa-mir-34a
hsa-mir-371a
hsa-mir-371b
hsa-mir-372
hsa-mir-373
hsa-mir-451
hsa-mir-497
hsa-mir-548m
hsa-mir-7-1
hsa-mir-9
hsa-mir-9-2
hsa-mir-200b
hsa-mir-155
hsa-mir-196b
hsa-mir-107
hsa-mir-10b
hsa-mir-1204
hsa-mir-1206
hsa-mir-124
hsa-mir-1246
hsa-mir-125a
hsa-mir-125b
hsa-mir-127
hsa-mir-1275
hsa-mir-1277
hsa-mir-1323
hsa-mir-139
hsa-mir-142
hsa-mir-143
hsa-mir-145
hsa-mir-149
hsa-mir-151a
hsa-mir-191
hsa-mir-192
hsa-mir-193b
hsa-mir-194
hsa-mir-198
hsa-mir-200a
hsa-mir-205
hsa-mir-210
hsa-mir-215
hsa-mir-29
hsa-mir-300
hsa-mir-320
hsa-mir-34b
hsa-mir-365
hsa-mir-3661
hsa-mir-3662
hsa-mir-381
hsa-mir-429
hsa-mir-4521
hsa-mir-499
hsa-mir-502
hsa-mir-504
hsa-mir-506
hsa-mir-590
hsa-mir-605
hsa-mir-655
hsa-mir-193a
hsa-mir-3158
hsa-mir-124-1
hsa-mir-124-2
hsa-mir-124-3
hsa-mir-182
hsa-mir-183
hsa-mir-199a
hsa-mir-30e
hsa-mir-371
hsa-mir-770
hsa-mir-96
hsa-mir-152
hsa-mir-218
hsa-mir-296
hsa-mir-30c
hsa-mir-21
hsa-mir-1
hsa-mir-622
hsa-mir-424
hsa-mir-503
hsa-mir-1-2
hsa-mir-134
hsa-mir-206
hsa-mir-31
hsa-mir-544
hsa-mir-181a-2
hsa-mir-1268a
hsa-mir-1268b
hsa-mir-1307
hsa-mir-181a-1
hsa-mir-181b-1
hsa-mir-181b-2
hsa-mir-181d
hsa-mir-2110
hsa-mir-320a
hsa-mir-330
hsa-mir-335
hsa-mir-33a
hsa-mir-345
hsa-mir-421
hsa-mir-4295
hsa-mir-7-2
hsa-mir-760
hsa-mir-887
hsa-mir-9-3
hsa-mir-92b
hsa-let-7a-3
hsa-mir-1276
hsa-mir-1286
hsa-mir-136
hsa-mir-146b
hsa-mir-1908
hsa-mir-199a-2
hsa-mir-214
hsa-mir-219a-1
hsa-mir-2467
hsa-mir-2909
hsa-mir-301a
hsa-mir-30c-2
hsa-mir-3200
hsa-mir-340
hsa-mir-3620
hsa-mir-425
hsa-mir-4454
hsa-mir-448
hsa-mir-4485
hsa-mir-494
hsa-mir-509
hsa-mir-548d
hsa-mir-9-1
hsa-mir-105
hsa-mir-132
hsa-mir-188
hsa-mir-212
hsa-mir-3074
hsa-mir-3151
hsa-mir-378a
hsa-mir-7-3
hsa-mir-802
hsa-mir-99b
hsa-mir-630
hsa-mir-125b-2
hsa-mir-135b
hsa-mir-181a
hsa-mir-181b
hsa-mir-197
hsa-mir-204
hsa-mir-24
hsa-mir-30c-1
hsa-mir-370
hsa-mir-383
hsa-mir-520d
hsa-mir-629
hsa-mir-196a-2
hsa-mir-331
hsa-mir-302
hsa-mir-302a
hsa-mir-302b
hsa-mir-302c
hsa-mir-302d
hsa-mir-367
hsa-mir-140
hsa-mir-99a
hsa-mir-483
hsa-mir-486
hsa-mir-542
hsa-miR-196a
hsa-miR-365a

## Sheet: TF-TG-miRNA_B miRNAs
List of miRNAs of TF-miRNA-TG_B subnetwork
Habib MotieGhader PhD, Esmaeil Safavi PhD, Ali Rezapour PhD, Fatemeh Firouzi Amoodizaj MSc, Roya asl iranifam MSc
List of miRNAs of TF-TG-miRNA_B sub-network
hsa-let-7
hsa-let-7a
hsa-let-7a-1
hsa-let-7a-2
hsa-let-7b
hsa-let-7c
hsa-let-7d
hsa-let-7e
hsa-let-7f
hsa-let-7f-1
hsa-let-7g
hsa-let-7i
hsa-mir-100
hsa-mir-101
hsa-mir-101-2
hsa-mir-106a
hsa-mir-106b
hsa-mir-122
hsa-mir-125b-1
hsa-mir-130a
hsa-mir-141
hsa-mir-146a
hsa-mir-148a
hsa-mir-15
hsa-mir-150
hsa-mir-15a
hsa-mir-16
hsa-mir-16-1
hsa-mir-17
hsa-mir-184
hsa-mir-18a
hsa-mir-18b
hsa-mir-195
hsa-mir-196a-1
hsa-mir-19a
hsa-mir-19b
hsa-mir-200c
hsa-mir-20a
hsa-mir-20b
hsa-mir-22
hsa-mir-221
hsa-mir-222
hsa-mir-23a
hsa-mir-23b
hsa-mir-24-2
hsa-mir-25
hsa-mir-26a
hsa-mir-26a-1
hsa-mir-26a-2
hsa-mir-26b
hsa-mir-27a
hsa-mir-28
hsa-mir-29a
hsa-mir-29b
hsa-mir-29b-1
hsa-mir-29b-2
hsa-mir-29c
hsa-mir-30a
hsa-mir-30b
hsa-mir-30d
hsa-mir-32
hsa-mir-34a
hsa-mir-371a
hsa-mir-371b
hsa-mir-372
hsa-mir-373
hsa-mir-451
hsa-mir-497
hsa-mir-548m
hsa-mir-7-1
hsa-mir-9
hsa-mir-9-2
hsa-mir-92a
hsa-mir-93
hsa-mir-7
hsa-miR-196a
hsa-miR-24
hsa-miR-125b
