# Supplementary material for: Drug repurposing for coronavirus (SARS-CoV-2) based on gene co-expression network analysis
Source: Sci Rep. 2021 Nov 8;11:21872. doi: 10.1038/s41598-021-01410-3 (PMC8576023; doi:10.1038/s41598-021-01410-3)
Supplement: Supplementary file 3 — Supplementary Information 3. [file 41598_2021_1410_MOESM3_ESM.xlsx]

## Sheet: Module A_ Biological Process
Significant biological process terms for Module_A genes
Habib MotieGhader PhD, Esmaeil Safavi PhD, Ali Rezapour PhD, Fatemeh Firouzi Amoodizaj MSc, Roya asl iranifam MSc
Biological Process for Module A genes
Category	Term	Count	%	PValue	Genes	List Total	Pop Hits	Pop Total	Fold Enrichment	Bonferroni	Benjamini	FDR
GOTERM_BP_5	GO:1903047~mitotic cell cycle process	22	88	5.16666e-24	TOP2A, GINS2, RRM2, UBE2C, NCAPG, BUB1B, TTK, KIF11, TYMS, CDC25A, CDC20, CENPE, CCNB2, CENPF, PTTG1, NUSAP1, CDK1, TACC3, BIRC5, NEK2, KIF20A, CDKN3	25	890	16130	15.9488	2.85716e-21	2.85716e-21	2.36633e-21
GOTERM_BP_5	GO:0000280~nuclear division	19	76	9.32405e-22	TOP2A, UBE2C, NCAPG, BUB1B, TTK, KIF11, CDC25A, CDC20, CENPE, CCNB2, CENPF, RAD51, PTTG1, NUSAP1, CDK1, TACC3, BIRC5, NEK2, TRIP13	25	583	16130	21.0271	5.1562e-19	2.5781e-19	2.13521e-19
GOTERM_BP_5	GO:0007067~mitotic nuclear division	16	64	2.05426e-18	UBE2C, NCAPG, BUB1B, TTK, KIF11, CDC25A, CDC20, CENPE, CCNB2, CENPF, PTTG1, NUSAP1, CDK1, TACC3, BIRC5, NEK2	25	431	16130	23.9517	1.136e-15	3.78668e-16	3.13616e-16
GOTERM_BP_5	GO:0098813~nuclear chromosome segregation	14	56	2.824e-17	TOP2A, UBE2C, NCAPG, BUB1B, TTK, CDC20, CENPE, CENPF, PTTG1, NUSAP1, TACC3, BIRC5, NEK2, TRIP13	25	287	16130	31.4732	1.56167e-14	3.90418e-15	3.23348e-15
GOTERM_BP_5	GO:0044772~mitotic cell cycle phase transition	15	60	1.34e-15	RRM2, UBE2C, BUB1B, TTK, TYMS, CDC25A, CDC20, CENPE, CCNB2, CENPF, CDK1, TACC3, BIRC5, NEK2, CDKN3	25	514	16130	18.8288	7.36744e-13	1.48204e-13	1.22744e-13
GOTERM_BP_5	GO:0044770~cell cycle phase transition	15	60	3.28038e-15	RRM2, UBE2C, BUB1B, TTK, TYMS, CDC25A, CDC20, CENPE, CCNB2, CENPF, CDK1, TACC3, BIRC5, NEK2, CDKN3	25	547	16130	17.6929	1.84186e-12	3.02342e-13	2.50402e-13
GOTERM_BP_5	GO:0000819~sister chromatid segregation	12	48	6.19278e-15	TOP2A, CDC20, CENPE, CENPF, UBE2C, NUSAP1, TACC3, NCAPG, BIRC5, BUB1B, TTK, NEK2	25	224	16130	34.5643	3.43814e-12	4.8923e-13	4.05185e-13
GOTERM_BP_5	GO:0051783~regulation of nuclear division	11	44	1.55653e-14	CDC20, CENPE, CENPF, UBE2C, NUSAP1, TACC3, BIRC5, BUB1B, TTK, NEK2, KIF11	25	164	16130	43.2756	8.59535e-12	1.07595e-12	8.91111e-13
GOTERM_BP_5	GO:0007088~regulation of mitotic nuclear division	10	40	2.5238e-13	CENPE, CENPF, UBE2C, NUSAP1, TACC3, BIRC5, BUB1B, TTK, NEK2, KIF11	25	140	16130	46.0857	1.39552e-10	1.55074e-11	1.28433e-11
GOTERM_BP_5	GO:0007346~regulation of mitotic cell cycle	13	52	1.07516e-12	TOP2A, UBE2C, BUB1B, TTK, KIF11, CDC20, CENPE, CENPF, NUSAP1, CDK1, TACC3, BIRC5, NEK2	25	491	16130	17.0827	5.94552e-10	5.94565e-11	4.92424e-11
GOTERM_BP_5	GO:0000070~mitotic sister chromatid segregation	9	36	1.93132e-11	CENPE, CENPF, UBE2C, NUSAP1, TACC3, NCAPG, BUB1B, TTK, NEK2	25	142	16130	40.893	1.06801e-08	9.70925e-10	8.0413e-10
GOTERM_BP_5	GO:0010564~regulation of cell cycle process	12	48	2.53282e-10	CDC20, CENPE, CENPF, UBE2C, NUSAP1, CDK1, TACC3, BIRC5, BUB1B, TTK, NEK2, KIF11	25	595	16130	13.0124	1.40065e-07	1.16721e-08	9.66693e-09
GOTERM_BP_5	GO:0051304~chromosome separation	7	28	8.79249e-10	TOP2A, CENPE, CENPF, UBE2C, TACC3, BUB1B, TTK	25	73	16130	61.8685	4.86225e-07	3.74019e-08	3.09766e-08
GOTERM_BP_5	GO:0044784~metaphase/anaphase transition of cell cycle	6	24	9.47503e-09	CENPE, CENPF, UBE2C, TACC3, BUB1B, TTK	25	50	16130	77.424	5.23968e-06	3.74264e-07	3.09969e-07
GOTERM_BP_5	GO:0051306~mitotic sister chromatid separation	6	24	1.04946e-08	CENPE, CENPF, UBE2C, TACC3, BUB1B, TTK	25	51	16130	75.9059	5.80349e-06	3.86901e-07	3.20435e-07
GOTERM_BP_5	GO:0033047~regulation of mitotic sister chromatid segregation	6	24	1.69816e-08	CENPE, CENPF, UBE2C, TACC3, BUB1B, TTK	25	56	16130	69.1286	9.39077e-06	5.86926e-07	4.86098e-07
GOTERM_BP_5	GO:0033045~regulation of sister chromatid segregation	6	24	4.24725e-08	CENPE, CENPF, UBE2C, TACC3, BUB1B, TTK	25	67	16130	57.7791	2.3487e-05	1.3816e-06	1.14426e-06
GOTERM_BP_5	GO:0006259~DNA metabolic process	12	48	5.52536e-08	TOP2A, GINS2, CENPF, RAD51, RRM2, PTTG1, CDK1, NEK2, TRIP13, TK1, TYMS, CDC25A	25	995	16130	7.78131	3.05548e-05	1.69751e-06	1.4059e-06
GOTERM_BP_5	GO:1901990~regulation of mitotic cell cycle phase transition	8	32	2.47151e-07	CDC20, CENPE, CENPF, UBE2C, CDK1, BIRC5, BUB1B, TTK	25	312	16130	16.5436	0.000136665	7.1934e-06	5.95765e-06
GOTERM_BP_5	GO:1901987~regulation of cell cycle phase transition	8	32	4.0797e-07	CDC20, CENPE, CENPF, UBE2C, CDK1, BIRC5, BUB1B, TTK	25	336	16130	15.3619	0.000225582	1.12804e-05	9.34252e-06
GOTERM_BP_5	GO:1902099~regulation of metaphase/anaphase transition of cell cycle	5	20	7.01989e-07	CENPE, CENPF, UBE2C, BUB1B, TTK	25	48	16130	67.2083	0.000388125	1.84857e-05	1.531e-05
GOTERM_BP_5	GO:0000226~microtubule cytoskeleton organization	8	32	2.06455e-06	NUSAP1, CDK1, TACC3, BIRC5, TTK, NEK2, KIF20A, KIF11	25	428	16130	12.0598	0.00114105	5.18953e-05	4.29802e-05
GOTERM_BP_5	GO:0033044~regulation of chromosome organization	7	28	3.15802e-06	CENPE, CENPF, UBE2C, TACC3, BUB1B, TTK, NEK2	25	288	16130	15.6819	0.00174486	7.59298e-05	6.28858e-05
GOTERM_BP_5	GO:0000075~cell cycle checkpoint	6	24	1.88271e-05	TOP2A, CENPF, CDK1, BIRC5, BUB1B, TTK	25	229	16130	16.9048	0.0103575	0.000433808	0.000359284
GOTERM_BP_5	GO:0007091~metaphase/anaphase transition of mitotic cell cycle	4	16	3.19843e-05	CENPF, TACC3, BUB1B, TTK	25	42	16130	61.4476	0.0175321	0.000707492	0.000585952
GOTERM_BP_5	GO:0007062~sister chromatid cohesion	5	20	3.55466e-05	CDC20, CENPE, CENPF, BIRC5, BUB1B	25	128	16130	25.2031	0.0194657	0.000756049	0.000626167
GOTERM_BP_5	GO:1902850~microtubule cytoskeleton organization involved in mitosis	4	16	3.94189e-05	TACC3, BIRC5, NEK2, KIF11	25	45	16130	57.3511	0.0215632	0.000807358	0.000668662
GOTERM_BP_5	GO:0045786~negative regulation of cell cycle	7	28	5.10365e-05	TOP2A, CENPF, UBE2C, CDK1, BUB1B, TTK, CDKN3	25	470	16130	9.60936	0.0278293	0.00100609	0.00083325
GOTERM_BP_5	GO:0071103~DNA conformation change	6	24	5.27604e-05	TOP2A, GINS2, RAD51, NUSAP1, CDK1, NCAPG	25	284	16130	13.631	0.0287557	0.00100609	0.00083325
GOTERM_BP_5	GO:0006260~DNA replication	6	24	5.82705e-05	TOP2A, GINS2, RAD51, RRM2, CDK1, CDC25A	25	290	16130	13.349	0.0317108	0.00107412	0.000889596
GOTERM_BP_5	GO:0007093~mitotic cell cycle checkpoint	5	20	8.28324e-05	TOP2A, CENPF, CDK1, BUB1B, TTK	25	159	16130	20.2893	0.0447749	0.00147762	0.00122378
GOTERM_BP_5	GO:0007126~meiotic nuclear division	5	20	0.000133836	TOP2A, RAD51, PTTG1, TTK, TRIP13	25	180	16130	17.9222	0.0713435	0.00231286	0.00191553
GOTERM_BP_5	GO:0000086~G2/M transition of mitotic cell cycle	5	20	0.000142637	CCNB2, CDK1, BIRC5, NEK2, CDC25A	25	183	16130	17.6284	0.0758529	0.00239026	0.00197963
GOTERM_BP_5	GO:0051436~negative regulation of ubiquitin-protein ligase activity involved in mitotic cell cycle	4	16	0.000154794	CDC20, UBE2C, CDK1, BUB1B	25	71	16130	36.3493	0.0820456	0.00248065	0.0020545
GOTERM_BP_5	GO:0051439~regulation of ubiquitin-protein ligase activity involved in mitotic cell cycle	4	16	0.000161366	CDC20, UBE2C, CDK1, BUB1B	25	72	16130	35.8444	0.0853765	0.00248065	0.0020545
GOTERM_BP_5	GO:1903046~meiotic cell cycle process	5	20	0.000161489	TOP2A, RAD51, PTTG1, TTK, TRIP13	25	189	16130	17.0688	0.0854385	0.00248065	0.0020545
GOTERM_BP_5	GO:0071897~DNA biosynthetic process	5	20	0.000204518	CENPF, RAD51, NEK2, TK1, TYMS	25	201	16130	16.0498	0.106947	0.00305671	0.0025316
GOTERM_BP_5	GO:0032268~regulation of cellular protein metabolic process	12	48	0.000239606	CDC20, CENPE, RAD51, PTTG1, UBE2C, CDK1, BIRC5, BUB1B, TTK, TYMS, CDC25A, CDKN3	25	2346	16130	3.30026	0.124113	0.00348689	0.00288788
GOTERM_BP_5	GO:0045132~meiotic chromosome segregation	4	16	0.00026387	TOP2A, PTTG1, TTK, TRIP13	25	85	16130	30.3624	0.13579	0.00374155	0.00309879
GOTERM_BP_5	GO:0045930~negative regulation of mitotic cell cycle	5	20	0.000283809	TOP2A, CENPF, CDK1, BUB1B, TTK	25	219	16130	14.7306	0.145269	0.00392366	0.00324962
GOTERM_BP_5	GO:0000082~G1/S transition of mitotic cell cycle	5	20	0.000309279	RRM2, CDK1, TYMS, CDC25A, CDKN3	25	224	16130	14.4018	0.157227	0.0041715	0.00345488
GOTERM_BP_5	GO:0051246~regulation of protein metabolic process	12	48	0.000442624	CDC20, CENPE, RAD51, PTTG1, UBE2C, CDK1, BIRC5, BUB1B, TTK, TYMS, CDC25A, CDKN3	25	2512	16130	3.08217	0.217158	0.00582788	0.0048267
GOTERM_BP_5	GO:0007127~meiosis I	4	16	0.000533314	TOP2A, RAD51, PTTG1, TRIP13	25	108	16130	23.8963	0.255469	0.00685867	0.00568042
GOTERM_BP_5	GO:0007051~spindle organization	4	16	0.000562685	BIRC5, TTK, NEK2, KIF11	25	110	16130	23.4618	0.267471	0.00707193	0.00585704
GOTERM_BP_5	GO:0007094~mitotic spindle assembly checkpoint	3	12	0.000674691	CENPF, BUB1B, TTK	25	26	16130	74.4462	0.311493	0.00829121	0.00686686
GOTERM_BP_5	GO:0051438~regulation of ubiquitin-protein transferase activity	4	16	0.000707661	CDC20, UBE2C, CDK1, BUB1B	25	119	16130	21.6874	0.323941	0.00850732	0.00704584
GOTERM_BP_5	GO:0071173~spindle assembly checkpoint	3	12	0.000728005	CENPF, BUB1B, TTK	25	27	16130	71.6889	0.33151	0.00856567	0.00709418
GOTERM_BP_5	GO:0016310~phosphorylation	11	44	0.000765316	CENPE, RAD51, UBE2C, CDK1, BIRC5, BUB1B, TTK, NEK2, TK1, CDC25A, CDKN3	25	2229	16130	3.18403	0.345171	0.00881708	0.00730239
GOTERM_BP_5	GO:0045931~positive regulation of mitotic cell cycle	4	16	0.00079759	UBE2C, NUSAP1, CDK1, BIRC5	25	124	16130	20.8129	0.356764	0.00900137	0.00745502
GOTERM_BP_5	GO:0071174~mitotic spindle checkpoint	3	12	0.00108917	CENPF, BUB1B, TTK	25	33	16130	58.6545	0.452634	0.0120462	0.00997678
GOTERM_BP_5	GO:1902100~negative regulation of metaphase/anaphase transition of cell cycle	3	12	0.00115619	CENPF, BUB1B, TTK	25	34	16130	56.9294	0.472572	0.0125367	0.010383
GOTERM_BP_5	GO:0033048~negative regulation of mitotic sister chromatid segregation	3	12	0.00122515	CENPF, BUB1B, TTK	25	35	16130	55.3029	0.49233	0.013029	0.0107907
GOTERM_BP_5	GO:0033046~negative regulation of sister chromatid segregation	3	12	0.00136886	CENPF, BUB1B, TTK	25	37	16130	52.3135	0.531161	0.0142826	0.011829
GOTERM_BP_5	GO:0051985~negative regulation of chromosome segregation	3	12	0.00144359	CENPF, BUB1B, TTK	25	38	16130	50.9368	0.550169	0.0147835	0.0122438
GOTERM_BP_5	GO:1901991~negative regulation of mitotic cell cycle phase transition	4	16	0.0014909	CENPF, CDK1, BUB1B, TTK	25	154	16130	16.7584	0.561801	0.0149903	0.0124151
GOTERM_BP_5	GO:1901988~negative regulation of cell cycle phase transition	4	16	0.00184821	CENPF, CDK1, BUB1B, TTK	25	166	16130	15.547	0.640486	0.018251	0.0151157
GOTERM_BP_5	GO:0090307~mitotic spindle assembly	3	12	0.00193204	BIRC5, NEK2, KIF11	25	44	16130	43.9909	0.656803	0.018421	0.0152565
GOTERM_BP_5	GO:0045839~negative regulation of mitotic nuclear division	3	12	0.00193204	CENPF, BUB1B, TTK	25	44	16130	43.9909	0.656803	0.018421	0.0152565
GOTERM_BP_5	GO:0045840~positive regulation of mitotic nuclear division	3	12	0.00202007	UBE2C, NUSAP1, BIRC5	25	45	16130	43.0133	0.673142	0.0188031	0.0155729
GOTERM_BP_5	GO:0031399~regulation of protein modification process	9	36	0.00204012	CDC20, CENPE, RAD51, UBE2C, CDK1, BUB1B, TTK, CDC25A, CDKN3	25	1664	16130	3.48966	0.676754	0.0188031	0.0155729
GOTERM_BP_5	GO:0051347~positive regulation of transferase activity	6	24	0.00219635	CDC20, CENPE, UBE2C, CDK1, BUB1B, NEK2	25	640	16130	6.04875	0.703562	0.0199112	0.0164906
GOTERM_BP_5	GO:0007131~reciprocal meiotic recombination	3	12	0.0022954	TOP2A, RAD51, TRIP13	25	48	16130	40.325	0.719397	0.0204735	0.0169563
GOTERM_BP_5	GO:1903364~positive regulation of cellular protein catabolic process	4	16	0.00255479	CDC20, UBE2C, CDK1, BUB1B	25	186	16130	13.8753	0.756979	0.0224254	0.0185729
GOTERM_BP_5	GO:0010498~proteasomal protein catabolic process	5	20	0.00274429	CDC20, PTTG1, UBE2C, CDK1, BUB1B	25	403	16130	8.00496	0.781218	0.0237124	0.0196388
GOTERM_BP_5	GO:0051785~positive regulation of nuclear division	3	12	0.00311114	UBE2C, NUSAP1, BIRC5	25	56	16130	34.5643	0.821496	0.0260676	0.0215894
GOTERM_BP_5	GO:0051784~negative regulation of nuclear division	3	12	0.00311114	CENPF, BUB1B, TTK	25	56	16130	34.5643	0.821496	0.0260676	0.0215894
GOTERM_BP_5	GO:0051054~positive regulation of DNA metabolic process	4	16	0.003226	TOP2A, RAD51, CDK1, NEK2	25	202	16130	12.7762	0.832515	0.0266265	0.0220524
GOTERM_BP_5	GO:0030162~regulation of proteolysis	6	24	0.0034055	CDC20, PTTG1, UBE2C, CDK1, BIRC5, BUB1B	25	708	16130	5.4678	0.848392	0.0276948	0.0229371
GOTERM_BP_5	GO:0036211~protein modification process	13	52	0.00446473	TOP2A, UBE2C, BUB1B, TTK, CDC25A, CDC20, CENPE, RAD51, PTTG1, CDK1, BIRC5, NEK2, CDKN3	25	3818	16130	2.19686	0.915797	0.0352714	0.0292121
GOTERM_BP_5	GO:0006464~cellular protein modification process	13	52	0.00446473	TOP2A, UBE2C, BUB1B, TTK, CDC25A, CDC20, CENPE, RAD51, PTTG1, CDK1, BIRC5, NEK2, CDKN3	25	3818	16130	2.19686	0.915797	0.0352714	0.0292121
GOTERM_BP_5	GO:0051303~establishment of chromosome localization	3	12	0.00468394	CENPE, CENPF, BIRC5	25	69	16130	28.0522	0.925452	0.036482	0.0302147
GOTERM_BP_5	GO:0010948~negative regulation of cell cycle process	4	16	0.00522652	CENPF, CDK1, BUB1B, TTK	25	240	16130	10.7533	0.944858	0.0401426	0.0332465
GOTERM_BP_5	GO:1903362~regulation of cellular protein catabolic process	4	16	0.00591824	CDC20, UBE2C, CDK1, BUB1B	25	251	16130	10.2821	0.962466	0.0438494	0.0363165
GOTERM_BP_5	GO:0090068~positive regulation of cell cycle process	4	16	0.00591824	UBE2C, NUSAP1, CDK1, BIRC5	25	251	16130	10.2821	0.962466	0.0438494	0.0363165
GOTERM_BP_5	GO:0007098~centrosome cycle	3	12	0.00594703	CDK1, NEK2, KIF11	25	78	16130	24.8154	0.963062	0.0438494	0.0363165
GOTERM_BP_5	GO:0045732~positive regulation of protein catabolic process	4	16	0.0063177	CDC20, UBE2C, CDK1, BUB1B	25	257	16130	10.042	0.969946	0.0459696	0.0380724
GOTERM_BP_5	GO:0006310~DNA recombination	4	16	0.00666268	TOP2A, GINS2, RAD51, TRIP13	25	262	16130	9.85038	0.975197	0.0478502	0.03963
GOTERM_BP_5	GO:0006281~DNA repair	5	20	0.00726022	GINS2, RAD51, PTTG1, CDK1, TRIP13	25	530	16130	6.08679	0.982218	0.0512794	0.0424701
GOTERM_BP_5	GO:0031331~positive regulation of cellular catabolic process	4	16	0.00738608	CDC20, UBE2C, CDK1, BUB1B	25	272	16130	9.48824	0.983422	0.0512794	0.0424701
GOTERM_BP_5	GO:0046602~regulation of mitotic centrosome separation	2	8	0.00741836	NEK2, KIF11	25	5	16130	258.08	0.983717	0.0512794	0.0424701
GOTERM_BP_5	GO:0051225~spindle assembly	3	12	0.00784572	BIRC5, NEK2, KIF11	25	90	16130	21.5067	0.987168	0.053564	0.0443622
GOTERM_BP_5	GO:0000079~regulation of cyclin-dependent protein serine/threonine kinase activity	3	12	0.00801477	UBE2C, CDC25A, CDKN3	25	91	16130	21.2703	0.988322	0.0540508	0.0447654
GOTERM_BP_5	GO:1904029~regulation of cyclin-dependent protein kinase activity	3	12	0.00818547	UBE2C, CDC25A, CDKN3	25	92	16130	21.0391	0.989382	0.054537	0.045168
GOTERM_BP_5	GO:0031536~positive regulation of exit from mitosis	2	8	0.0088957	UBE2C, BIRC5	25	6	16130	215.067	0.992855	0.0585633	0.0485027
GOTERM_BP_5	GO:0043632~modification-dependent macromolecule catabolic process	5	20	0.0106989	CDC20, PTTG1, UBE2C, CDK1, BUB1B	25	593	16130	5.44013	0.99739	0.0696059	0.0576483
GOTERM_BP_5	GO:0010639~negative regulation of organelle organization	4	16	0.010831	CENPF, BUB1B, TTK, NEK2	25	313	16130	8.24537	0.997576	0.0696461	0.0576816
GOTERM_BP_5	GO:2001251~negative regulation of chromosome organization	3	12	0.0113343	CENPF, BUB1B, TTK	25	109	16130	17.7578	0.99817	0.0720442	0.0596678
GOTERM_BP_5	GO:0051299~centrosome separation	2	8	0.011844	NEK2, KIF11	25	8	16130	161.3	0.998624	0.0741725	0.0614304
GOTERM_BP_5	GO:0051297~centrosome organization	3	12	0.0119373	CDK1, NEK2, KIF11	25	112	16130	17.2821	0.998694	0.0741725	0.0614304
GOTERM_BP_5	GO:0044267~cellular protein metabolic process	14	56	0.0127945	TOP2A, UBE2C, BUB1B, TTK, TYMS, CDC25A, CDC20, CENPE, RAD51, PTTG1, CDK1, BIRC5, NEK2, CDKN3	25	4900	16130	1.84343	0.999192	0.078615	0.0651097
GOTERM_BP_5	GO:0045787~positive regulation of cell cycle	4	16	0.0134275	UBE2C, NUSAP1, CDK1, BIRC5	25	339	16130	7.61298	0.999433	0.0815977	0.0675801
GOTERM_BP_5	GO:0000910~cytokinesis	3	12	0.0136132	NUSAP1, BIRC5, KIF20A	25	120	16130	16.13	0.999489	0.0818269	0.0677699
GOTERM_BP_5	GO:0032269~negative regulation of cellular protein metabolic process	6	24	0.0138995	CDC20, PTTG1, UBE2C, CDK1, BIRC5, BUB1B	25	992	16130	3.90242	0.999565	0.0826497	0.0684513
GOTERM_BP_5	GO:0031023~microtubule organizing center organization	3	12	0.0142666	CDK1, NEK2, KIF11	25	123	16130	15.7366	0.999646	0.08393	0.0695117
GOTERM_BP_5	GO:0051603~proteolysis involved in cellular protein catabolic process	5	20	0.0151401	CDC20, PTTG1, UBE2C, CDK1, BUB1B	25	657	16130	4.9102	0.999783	0.0881314	0.0729913
GOTERM_BP_5	GO:0051348~negative regulation of transferase activity	4	16	0.0154173	CDC20, UBE2C, CDK1, BUB1B	25	357	16130	7.22913	0.999814	0.0885515	0.0733392
GOTERM_BP_5	GO:0045862~positive regulation of proteolysis	4	16	0.0155325	CDC20, UBE2C, CDK1, BUB1B	25	358	16130	7.20894	0.999826	0.0885515	0.0733392
GOTERM_BP_5	GO:0006461~protein complex assembly	7	28	0.0168357	CENPE, CENPF, RAD51, RRM2, UBE2C, CDK1, TK1	25	1445	16130	3.12554	0.999916	0.0937535	0.0776476
GOTERM_BP_5	GO:0051052~regulation of DNA metabolic process	4	16	0.0169536	TOP2A, RAD51, CDK1, NEK2	25	370	16130	6.97514	0.999922	0.0937535	0.0776476
GOTERM_BP_5	GO:0042176~regulation of protein catabolic process	4	16	0.0169536	CDC20, UBE2C, CDK1, BUB1B	25	370	16130	6.97514	0.999922	0.0937535	0.0776476
GOTERM_BP_5	GO:0051248~negative regulation of protein metabolic process	6	24	0.0173675	CDC20, PTTG1, UBE2C, CDK1, BIRC5, BUB1B	25	1049	16130	3.69037	0.999938	0.0950912	0.0787555
GOTERM_BP_5	GO:0051382~kinetochore assembly	2	8	0.0177155	CENPE, CENPF	25	12	16130	107.533	0.999949	0.0952743	0.0789071
GOTERM_BP_5	GO:0044257~cellular protein catabolic process	5	20	0.0177455	CDC20, PTTG1, UBE2C, CDK1, BUB1B	25	689	16130	4.68215	0.99995	0.0952743	0.0789071
GOTERM_BP_5	GO:0009263~deoxyribonucleotide biosynthetic process	2	8	0.0191782	RRM2, TYMS	25	13	16130	99.2615	0.999978	0.101976	0.0844577
GOTERM_BP_5	GO:0051383~kinetochore organization	2	8	0.0206387	CENPE, CENPF	25	14	16130	92.1714	0.99999	0.108697	0.0900241
GOTERM_BP_5	GO:0007076~mitotic chromosome condensation	2	8	0.0220972	NUSAP1, NCAPG	25	15	16130	86.0267	0.999996	0.115281	0.0954765
GOTERM_BP_5	GO:0007096~regulation of exit from mitosis	2	8	0.0235536	UBE2C, BIRC5	25	16	16130	80.65	0.999998	0.12173	0.100818
GOTERM_BP_5	GO:0031401~positive regulation of protein modification process	6	24	0.0242917	CDC20, CENPE, UBE2C, CDK1, BUB1B, TTK	25	1143	16130	3.38688	0.999999	0.124383	0.103015
GOTERM_BP_5	GO:0019220~regulation of phosphate metabolic process	7	28	0.0273324	CENPE, RAD51, UBE2C, CDK1, TTK, CDC25A, CDKN3	25	1610	16130	2.80522	1	0.137807	0.114133
GOTERM_BP_5	GO:0043549~regulation of kinase activity	5	20	0.0275408	CENPE, UBE2C, CDK1, CDC25A, CDKN3	25	788	16130	4.09391	1	0.137807	0.114133
GOTERM_BP_5	GO:0010458~exit from mitosis	2	8	0.0279103	UBE2C, BIRC5	25	19	16130	67.9158	1	0.137807	0.114133
GOTERM_BP_5	GO:0006266~DNA ligation	2	8	0.0279103	TOP2A, RAD51	25	19	16130	67.9158	1	0.137807	0.114133
GOTERM_BP_5	GO:0051307~meiotic chromosome separation	2	8	0.0293584	TOP2A, TTK	25	20	16130	64.52	1	0.143674	0.118992
GOTERM_BP_5	GO:0030163~protein catabolic process	5	20	0.0302067	CDC20, PTTG1, UBE2C, CDK1, BUB1B	25	811	16130	3.97781	1	0.146529	0.121357
GOTERM_BP_5	GO:0034645~cellular macromolecule biosynthetic process	13	52	0.0407427	TOP2A, GINS2, RRM2, TYMS, CDC25A, CENPF, RAD51, PTTG1, CDK1, BIRC5, NEK2, TRIP13, TK1	25	5012	16130	1.6735	1	0.195919	0.162262
GOTERM_BP_5	GO:0007143~female meiotic division	2	8	0.0422985	TTK, TRIP13	25	29	16130	44.4966	1	0.201647	0.167006
GOTERM_BP_5	GO:0040020~regulation of meiotic nuclear division	2	8	0.043726	CDC20, TTK	25	30	16130	43.0133	1	0.206671	0.171167
GOTERM_BP_5	GO:0065004~protein-DNA complex assembly	3	12	0.047276	CENPE, CENPF, RAD51	25	235	16130	8.2366	1	0.221556	0.183495
GOTERM_BP_5	GO:0000281~mitotic cytokinesis	2	8	0.0479964	NUSAP1, KIF20A	25	33	16130	39.103	1	0.223042	0.184726
GOTERM_BP_5	GO:0010604~positive regulation of macromolecule metabolic process	9	36	0.0485822	TOP2A, CDC20, CENPE, RAD51, UBE2C, CDK1, BUB1B, TTK, NEK2	25	2856	16130	2.03319	1	0.223883	0.185422

## Sheet: Module A_ Cellular Component
Significant cellular component terms for Module_A genes
Habib MotieGhader PhD, Esmaeil Safavi PhD, Ali Rezapour PhD, Fatemeh Firouzi Amoodizaj MSc, Roya asl iranifam MSc
Cellular Component for Module A genes
Category	Term	Count	%	PValue	Genes	List Total	Pop Hits	Pop Total	Fold Enrichment	Bonferroni	Benjamini	FDR
GOTERM_CC_5	GO:0005819~spindle	12	48	2.62221e-13	CDC20, CENPE, CENPF, NUSAP1, CDK1, TACC3, BIRC5, BUB1B, TTK, NEK2, KIF20A, KIF11	25	303	15514	24.5766	2.38634e-11	2.38621e-11	1.46844e-11
GOTERM_CC_5	GO:0015630~microtubule cytoskeleton	16	64	3.73842e-12	TOP2A, NCAPG, BUB1B, TTK, KIF11, CDC20, CENPE, CCNB2, CENPF, RAD51, NUSAP1, CDK1, TACC3, BIRC5, NEK2, KIF20A	25	1100	15514	9.02633	3.40199e-10	1.70098e-10	1.04676e-10
GOTERM_CC_5	GO:0044430~cytoskeletal part	16	64	4.9178e-10	TOP2A, NCAPG, BUB1B, TTK, KIF11, CDC20, CENPE, CCNB2, CENPF, RAD51, NUSAP1, CDK1, TACC3, BIRC5, NEK2, KIF20A	25	1547	15514	6.4182	4.47519e-08	1.49173e-08	9.17989e-09
GOTERM_CC_5	GO:0005815~microtubule organizing center	11	44	1.7148e-08	TOP2A, CDC20, CCNB2, CENPF, RAD51, CDK1, TACC3, NCAPG, BIRC5, BUB1B, NEK2	25	647	15514	10.5505	1.56046e-06	3.90116e-07	2.40071e-07
GOTERM_CC_5	GO:0000793~condensed chromosome	8	32	2.14491e-08	TOP2A, CENPE, CENPF, RAD51, NCAPG, BIRC5, BUB1B, NEK2	25	210	15514	23.6404	1.95187e-06	3.90374e-07	2.4023e-07
GOTERM_CC_5	GO:0005856~cytoskeleton	16	64	2.58172e-08	TOP2A, NCAPG, BUB1B, TTK, KIF11, CDC20, CENPE, CCNB2, CENPF, RAD51, NUSAP1, CDK1, TACC3, BIRC5, NEK2, KIF20A	25	2054	15514	4.83396	2.34936e-06	3.9156e-07	2.4096e-07
GOTERM_CC_5	GO:0005694~chromosome	12	48	4.438e-08	TOP2A, CENPE, GINS2, CENPF, RAD51, NUSAP1, CDK1, NCAPG, BIRC5, BUB1B, TTK, NEK2	25	937	15514	7.94741	4.03857e-06	5.7694e-07	3.5504e-07
GOTERM_CC_5	GO:0098687~chromosomal region	8	32	6.4482e-07	CENPE, CENPF, RAD51, CDK1, BIRC5, BUB1B, TTK, NEK2	25	346	15514	14.3482	5.8677e-05	7.33483e-06	4.51374e-06
GOTERM_CC_5	GO:0000776~kinetochore	6	24	1.54259e-06	CENPE, CENPF, BIRC5, BUB1B, TTK, NEK2	25	132	15514	28.2073	0.000140366	1.55973e-05	9.59833e-06
GOTERM_CC_5	GO:0044427~chromosomal part	10	40	2.10702e-06	CENPE, GINS2, CENPF, RAD51, CDK1, NCAPG, BIRC5, BUB1B, TTK, NEK2	25	827	15514	7.50375	0.000191721	1.91739e-05	1.17993e-05
GOTERM_CC_5	GO:0043232~intracellular non-membrane-bounded organelle	18	72	5.24993e-06	TOP2A, GINS2, NCAPG, BUB1B, TTK, KIF11, TYMS, CDC20, CENPE, CCNB2, CENPF, RAD51, NUSAP1, CDK1, TACC3, BIRC5, NEK2, KIF20A	25	4026	15514	2.77449	0.000477631	4.34312e-05	2.67269e-05
GOTERM_CC_5	GO:0005813~centrosome	8	32	7.05882e-06	TOP2A, CDC20, CCNB2, CENPF, CDK1, NCAPG, BIRC5, NEK2	25	496	15514	10.009	0.000642149	5.35294e-05	3.29412e-05
GOTERM_CC_5	GO:0000775~chromosome, centromeric region	6	24	8.96237e-06	CENPE, CENPF, BIRC5, BUB1B, TTK, NEK2	25	189	15514	19.7003	0.000815247	6.27366e-05	3.86071e-05
GOTERM_CC_5	GO:0000777~condensed chromosome kinetochore	5	20	1.75794e-05	CENPE, CENPF, BIRC5, BUB1B, NEK2	25	103	15514	30.1243	0.00159846	0.000114266	7.03174e-05
GOTERM_CC_5	GO:0005829~cytosol	16	64	2.10992e-05	RRM2, UBE2C, NCAPG, BUB1B, KIF11, TYMS, CDC25A, CDC20, CENPE, CCNB2, CENPF, PTTG1, CDK1, BIRC5, NEK2, TK1	25	3399	15514	2.92114	0.00191821	0.000128002	7.87705e-05
GOTERM_CC_5	GO:0005874~microtubule	7	28	2.71612e-05	CENPE, NUSAP1, CDK1, BIRC5, NEK2, KIF20A, KIF11	25	404	15514	10.7523	0.00246865	0.000154479	9.50641e-05
GOTERM_CC_5	GO:0031981~nuclear lumen	16	64	4.24253e-05	TOP2A, GINS2, RRM2, UBE2C, BUB1B, TYMS, CDC25A, CDC20, CCNB2, CENPF, RAD51, NUSAP1, CDK1, BIRC5, NEK2, KIF20A	25	3592	15514	2.76419	0.00385334	0.0002271	0.000139754
GOTERM_CC_5	GO:0000922~spindle pole	5	20	4.802e-05	CDC20, CENPF, TACC3, NEK2, KIF11	25	133	15514	23.3293	0.00436039	0.000242768	0.000149395
GOTERM_CC_5	GO:0005876~spindle microtubule	4	16	9.99037e-05	NUSAP1, CDK1, BIRC5, KIF11	25	59	15514	42.0719	0.00905049	0.000478486	0.000294453
GOTERM_CC_5	GO:0000940~condensed chromosome outer kinetochore	3	12	0.000149953	CENPE, CENPF, BUB1B	25	12	15514	155.14	0.0135541	0.000626337	0.000385438
GOTERM_CC_5	GO:0044428~nuclear part	16	64	0.000151741	TOP2A, GINS2, RRM2, UBE2C, BUB1B, TYMS, CDC25A, CDC20, CCNB2, CENPF, RAD51, NUSAP1, CDK1, BIRC5, NEK2, KIF20A	25	3981	15514	2.49409	0.0137145	0.000626337	0.000385438
GOTERM_CC_5	GO:0005634~nucleus	21	84	0.000154052	TOP2A, GINS2, RRM2, UBE2C, NCAPG, BUB1B, TYMS, CDC25A, CDC20, CENPE, CCNB2, CENPF, RAD51, PTTG1, NUSAP1, CDK1, BIRC5, NEK2, KIF20A, TRIP13, CDKN3	25	7048	15514	1.849	0.013922	0.000626337	0.000385438
GOTERM_CC_5	GO:0000228~nuclear chromosome	7	28	0.000158305	TOP2A, GINS2, RAD51, CDK1, BIRC5, BUB1B, NEK2	25	555	15514	7.82688	0.0143036	0.000626337	0.000385438
GOTERM_CC_5	GO:0070013~intracellular organelle lumen	16	64	0.000415613	TOP2A, GINS2, RRM2, UBE2C, BUB1B, TYMS, CDC25A, CDC20, CCNB2, CENPF, RAD51, NUSAP1, CDK1, BIRC5, NEK2, KIF20A	25	4328	15514	2.29412	0.037122	0.00157586	0.000969763
GOTERM_CC_5	GO:0005680~anaphase-promoting complex	3	12	0.000568878	CDC20, UBE2C, BUB1B	25	23	15514	80.9426	0.0504647	0.00199504	0.00122772
GOTERM_CC_5	GO:0099513~polymeric cytoskeletal fiber	7	28	0.000570012	CENPE, NUSAP1, CDK1, BIRC5, NEK2, KIF20A, KIF11	25	704	15514	6.17034	0.0505628	0.00199504	0.00122772
GOTERM_CC_5	GO:0005654~nucleoplasm	13	52	0.000696498	TOP2A, GINS2, RRM2, UBE2C, TYMS, CDC25A, CDC20, CCNB2, CENPF, RAD51, CDK1, BIRC5, KIF20A	25	2996	15514	2.69268	0.0614352	0.00234746	0.00144459
GOTERM_CC_5	GO:0005875~microtubule associated complex	4	16	0.00151549	CENPE, BIRC5, KIF20A, KIF11	25	149	15514	16.6593	0.128914	0.00492535	0.00303098
GOTERM_CC_5	GO:0000152~nuclear ubiquitin ligase complex	3	12	0.00199245	CDC20, UBE2C, BUB1B	25	43	15514	43.2949	0.165977	0.00610361	0.00375607
GOTERM_CC_5	GO:0044446~intracellular organelle part	21	84	0.00201218	TOP2A, GINS2, RRM2, UBE2C, NCAPG, BUB1B, TTK, KIF11, TYMS, CDC25A, CDC20, CENPE, CCNB2, CENPF, RAD51, NUSAP1, CDK1, TACC3, BIRC5, NEK2, KIF20A	25	8233	15514	1.58287	0.167476	0.00610361	0.00375607
GOTERM_CC_5	GO:0005871~kinesin complex	3	12	0.00359609	CENPE, KIF20A, KIF11	25	58	15514	32.0979	0.279518	0.0105563	0.00649617
GOTERM_CC_5	GO:0044444~cytoplasmic part	20	80	0.00601869	TOP2A, RRM2, UBE2C, NCAPG, BUB1B, KIF11, TYMS, CDC25A, CDC20, CENPE, CCNB2, CENPF, RAD51, PTTG1, CDK1, BIRC5, NEK2, KIF20A, TK1, CDKN3	25	8090	15514	1.53414	0.422678	0.0171157	0.0105327
GOTERM_CC_5	GO:0000794~condensed nuclear chromosome	3	12	0.00809595	RAD51, BUB1B, NEK2	25	88	15514	21.1555	0.522757	0.0223252	0.0137386
GOTERM_CC_5	GO:0005737~cytoplasm	23	92	0.0102648	TOP2A, RRM2, UBE2C, NCAPG, BUB1B, TTK, KIF11, TYMS, CDC25A, CDC20, CENPE, CCNB2, CENPF, RAD51, PTTG1, NUSAP1, CDK1, TACC3, BIRC5, NEK2, KIF20A, TK1, CDKN3	25	10775	15514	1.32463	0.608951	0.0274734	0.0169067
GOTERM_CC_5	GO:0048471~perinuclear region of cytoplasm	5	20	0.0157137	CDC20, CENPF, RAD51, BUB1B, CDKN3	25	639	15514	4.85571	0.763381	0.0408557	0.025142
GOTERM_CC_5	GO:0043229~intracellular organelle	24	96	0.019852	TOP2A, GINS2, RRM2, UBE2C, NCAPG, BUB1B, TTK, KIF11, TYMS, CDC25A, CDC20, CENPE, CCNB2, CENPF, RAD51, PTTG1, NUSAP1, CDK1, TACC3, BIRC5, NEK2, KIF20A, TRIP13, CDKN3	25	12099	15514	1.23096	0.838735	0.0501814	0.0308809
GOTERM_CC_5	GO:0031461~cullin-RING ubiquitin ligase complex	3	12	0.0278286	CDC20, UBE2C, BUB1B	25	169	15514	11.0159	0.923335	0.0684433	0.0421189
GOTERM_CC_5	GO:0051233~spindle midzone	2	8	0.0409731	CENPE, BUB1B	25	27	15514	45.9674	0.977787	0.0981198	0.0603814
GOTERM_CC_5	GO:0005730~nucleolus	5	20	0.0444658	TOP2A, RAD51, NUSAP1, NEK2, TYMS	25	882	15514	3.51791	0.984063	0.101781	0.0626342
GOTERM_CC_5	GO:0044454~nuclear chromosome part	4	16	0.0447387	GINS2, RAD51, CDK1, BUB1B	25	519	15514	4.78274	0.984472	0.101781	0.0626342

## Sheet: Module A_ Molecular Function
Significant molecular function terms for Module_A genes
Habib MotieGhader PhD, Esmaeil Safavi PhD, Ali Rezapour PhD, Fatemeh Firouzi Amoodizaj MSc, Roya asl iranifam MSc
Molecular Function for Module A genes
Category	Term	Count	%	PValue	Genes	List Total	Pop Hits	Pop Total	Fold Enrichment	Bonferroni	Benjamini	FDR
GOTERM_MF_5	GO:0005524~ATP binding	12	48	1.08697e-05	TOP2A, CENPE, RAD51, UBE2C, CDK1, BUB1B, TTK, NEK2, KIF20A, TRIP13, KIF11, TK1	22	1495	12075	4.40559	0.000358637	0.000161668	0.000146971
GOTERM_MF_5	GO:0032559~adenyl ribonucleotide binding	12	48	1.37083e-05	TOP2A, CENPE, RAD51, UBE2C, CDK1, BUB1B, TTK, NEK2, KIF20A, TRIP13, KIF11, TK1	22	1531	12075	4.302	0.000452275	0.000161668	0.000146971
GOTERM_MF_5	GO:0030554~adenyl nucleotide binding	12	48	1.46971e-05	TOP2A, CENPE, RAD51, UBE2C, CDK1, BUB1B, TTK, NEK2, KIF20A, TRIP13, KIF11, TK1	22	1542	12075	4.27131	0.000484889	0.000161668	0.000146971
GOTERM_MF_5	GO:0032550~purine ribonucleoside binding	12	48	8.40434e-05	TOP2A, CENPE, RAD51, UBE2C, CDK1, BUB1B, TTK, NEK2, KIF20A, TRIP13, KIF11, TK1	22	1850	12075	3.5602	0.00276971	0.000508961	0.000462692
GOTERM_MF_5	GO:0032555~purine ribonucleotide binding	12	48	9.97338e-05	TOP2A, CENPE, RAD51, UBE2C, CDK1, BUB1B, TTK, NEK2, KIF20A, TRIP13, KIF11, TK1	22	1884	12075	3.49595	0.00328597	0.000508961	0.000462692
GOTERM_MF_5	GO:0017076~purine nucleotide binding	12	48	0.000106375	TOP2A, CENPE, RAD51, UBE2C, CDK1, BUB1B, TTK, NEK2, KIF20A, TRIP13, KIF11, TK1	22	1897	12075	3.47199	0.00350442	0.000508961	0.000462692
GOTERM_MF_5	GO:0032553~ribonucleotide binding	12	48	0.000107961	TOP2A, CENPE, RAD51, UBE2C, CDK1, BUB1B, TTK, NEK2, KIF20A, TRIP13, KIF11, TK1	22	1900	12075	3.46651	0.00355658	0.000508961	0.000462692
GOTERM_MF_5	GO:0008017~microtubule binding	5	20	0.00049437	CENPE, NUSAP1, BIRC5, KIF20A, KIF11	22	219	12075	12.5311	0.0161858	0.00203928	0.00185389
GOTERM_MF_5	GO:0016462~pyrophosphatase activity	6	24	0.0118796	TOP2A, CENPE, GINS2, RAD51, KIF20A, KIF11	22	824	12075	3.99658	0.325897	0.0435584	0.0395985
GOTERM_MF_5	GO:0004672~protein kinase activity	5	20	0.0241912	CCNB2, CDK1, BUB1B, TTK, NEK2	22	652	12075	4.20908	0.554307	0.0798311	0.0725737

## Sheet: Module A_ Reactome Pathways
Significant biological pathway terms for Module_A genes
Habib MotieGhader PhD, Esmaeil Safavi PhD, Ali Rezapour PhD, Fatemeh Firouzi Amoodizaj MSc, Roya asl iranifam MSc
Reactome Pathways for Module A genes
Category	Term	Count	%	PValue	Genes	List Total	Pop Hits	Pop Total	Fold Enrichment	Bonferroni	Benjamini	FDR
REACTOME_PATHWAY	R-HSA-2500257:R-HSA-2500257	7	28	1.16818e-07	CDC20, CENPE, CCNB2, CENPF, CDK1, BIRC5, BUB1B	20	121	9075	26.25	7.47631e-06	7.47634e-06	4.43907e-06
REACTOME_PATHWAY	R-HSA-2467813:R-HSA-2467813	7	28	1.44014e-06	CDC20, CENPE, CENPF, PTTG1, UBE2C, BIRC5, BUB1B	20	185	9075	17.1689	9.21651e-05	4.60846e-05	2.73627e-05
REACTOME_PATHWAY	R-HSA-69205:R-HSA-69205	4	16	5.19445e-06	RRM2, CDK1, TYMS, CDC25A	20	17	9075	106.765	0.000332391	8.31112e-05	4.93473e-05
REACTOME_PATHWAY	R-HSA-113510:R-HSA-113510	4	16	5.19445e-06	RRM2, CDK1, TYMS, CDC25A	20	17	9075	106.765	0.000332391	8.31112e-05	4.93473e-05
REACTOME_PATHWAY	R-HSA-179409:R-HSA-179409	4	16	1.73844e-05	CDC20, UBE2C, BUB1B, NEK2	20	25	9075	72.6	0.00111199	0.00022252	0.000132122
REACTOME_PATHWAY	R-HSA-157881:R-HSA-157881	3	12	4.13764e-05	CCNB2, CDK1, CDC25A	20	5	9075	272.25	0.00264464	0.000441348	0.00026205
REACTOME_PATHWAY	R-HSA-68877:R-HSA-68877	5	20	6.40747e-05	CDC20, CENPE, CENPF, BIRC5, BUB1B	20	108	9075	21.0069	0.00409251	0.000585826	0.000347834
REACTOME_PATHWAY	R-HSA-5663220:R-HSA-5663220	5	20	0.000152638	CDC20, CENPE, CENPF, BIRC5, BUB1B	20	135	9075	16.8056	0.00972198	0.0012211	0.000725028
REACTOME_PATHWAY	R-HSA-2514853:R-HSA-2514853	3	12	0.00022587	CCNB2, CDK1, NCAPG	20	11	9075	123.75	0.0143533	0.00160619	0.000953675
REACTOME_PATHWAY	R-HSA-174184:R-HSA-174184	4	16	0.000423598	CDC20, UBE2C, CDK1, BUB1B	20	72	9075	25.2083	0.0267517	0.00271103	0.00160967
REACTOME_PATHWAY	R-HSA-156711:R-HSA-156711	3	12	0.00048974	CCNB2, CENPF, CDC25A	20	16	9075	85.0781	0.0308647	0.0028494	0.00169183
REACTOME_PATHWAY	R-HSA-141430:R-HSA-141430	3	12	0.00077156	CDC20, UBE2C, BUB1B	20	20	9075	68.0625	0.0481986	0.00379845	0.00225533
REACTOME_PATHWAY	R-HSA-176409:R-HSA-176409	3	12	0.00077156	CDC20, UBE2C, BUB1B	20	20	9075	68.0625	0.0481986	0.00379845	0.00225533
REACTOME_PATHWAY	R-HSA-69273:R-HSA-69273	3	12	0.000935715	CCNB2, CDK1, CDC25A	20	22	9075	61.875	0.0581543	0.00427756	0.0025398
REACTOME_PATHWAY	R-HSA-174048:R-HSA-174048	3	12	0.00102355	CDC20, UBE2C, CDK1	20	23	9075	59.1848	0.0634393	0.00436716	0.002593
REACTOME_PATHWAY	R-HSA-176408:R-HSA-176408	3	12	0.00111521	CDC20, UBE2C, CDK1	20	24	9075	56.7187	0.068923	0.00446084	0.00264863
REACTOME_PATHWAY	R-HSA-1538133:R-HSA-1538133	3	12	0.00121067	TOP2A, CDK1, CDC25A	20	25	9075	54.45	0.0746008	0.00455783	0.00270621
REACTOME_PATHWAY	R-HSA-983189:R-HSA-983189	3	12	0.00751701	CENPE, KIF20A, KIF11	20	63	9075	21.6071	0.383012	0.0267272	0.0158693
REACTOME_PATHWAY	R-HSA-174154:R-HSA-174154	3	12	0.00846781	CDC20, PTTG1, UBE2C	20	67	9075	20.3172	0.419722	0.0285231	0.0169356
REACTOME_PATHWAY	R-HSA-174178:R-HSA-174178	3	12	0.00972843	CDC20, PTTG1, UBE2C	20	72	9075	18.9062	0.465096	0.031131	0.018484
REACTOME_PATHWAY	R-HSA-69478:R-HSA-69478	2	8	0.0104269	CCNB2, CDK1	20	5	9075	181.5	0.488712	0.0317771	0.0188677
REACTOME_PATHWAY	R-HSA-176417:R-HSA-176417	2	8	0.0124998	CDC20, CDK1	20	6	9075	151.25	0.552926	0.0363632	0.0215906
REACTOME_PATHWAY	R-HSA-2565942:R-HSA-2565942	3	12	0.014283	CCNB2, CDK1, NEK2	20	88	9075	15.4688	0.601762	0.0388499	0.0230671
REACTOME_PATHWAY	R-HSA-2980767:R-HSA-2980767	2	8	0.0145687	CCNB2, CDK1	20	7	9075	129.643	0.609081	0.0388499	0.0230671
REACTOME_PATHWAY	R-HSA-113507:R-HSA-113507	2	8	0.0207507	CDK1, CDC25A	20	10	9075	90.75	0.738682	0.0531217	0.031541
REACTOME_PATHWAY	R-HSA-2132295:R-HSA-2132295	3	12	0.0264031	CENPE, KIF20A, KIF11	20	122	9075	11.1578	0.819588	0.0649924	0.0385892
REACTOME_PATHWAY	R-HSA-162658:R-HSA-162658	2	8	0.0289362	CCNB2, CDK1	20	14	9075	64.8214	0.847293	0.0685895	0.040725
REACTOME_PATHWAY	R-HSA-176412:R-HSA-176412	2	8	0.0390769	UBE2C, CDK1	20	19	9075	47.7632	0.922004	0.0862387	0.0512042
REACTOME_PATHWAY	R-HSA-176407:R-HSA-176407	2	8	0.0390769	CDC20, UBE2C	20	19	9075	47.7632	0.922004	0.0862387	0.0512042

## Sheet: Module B_ Biological Process
Significant biological process terms for Module_B genes
Habib MotieGhader PhD, Esmaeil Safavi PhD, Ali Rezapour PhD, Fatemeh Firouzi Amoodizaj MSc, Roya asl iranifam MSc
Biological Process for Module B genes
Category	Term	Count	%	PValue	Genes	List Total	Pop Hits	Pop Total	Fold Enrichment	Bonferroni	Benjamini	FDR
GOTERM_BP_5	GO:0006396~RNA processing	21	75	5.21861e-20	KHDRBS1, UTP6, SSB, PNO1, UTP3, KRR1, SRSF1, HNRNPU, PRPF19, DIEXF, BYSL, NUDT21, SYNCRIP, PTBP1, U2AF2, HNRNPF, MRTO4, DHX15, SRSF3, HNRNPA1, SRSF7	28	910	16130	13.294	1.65952e-17	1.65952e-17	1.49252e-17
GOTERM_BP_5	GO:0016071~mRNA metabolic process	15	53.5714	5.04259e-13	KHDRBS1, SSB, SRSF1, HNRNPU, PRPF19, NUDT21, SYNCRIP, PTBP1, U2AF2, HNRNPF, MRTO4, DHX15, SRSF3, HNRNPA1, SRSF7	28	672	16130	12.8587	1.60356e-10	8.01771e-11	7.2109e-11
GOTERM_BP_5	GO:0016070~RNA metabolic process	25	89.2857	1.14572e-10	KHDRBS1, SRSF1, HNRNPU, PRPF19, PWP1, PTBP1, SYNCRIP, U2AF2, DHX15, HNRNPA1, UTP6, SSB, PNO1, UTP3, KRR1, DIEXF, BYSL, GNL3, NUDT21, ILF3, FUBP1, HNRNPF, MRTO4, SRSF3, SRSF7	28	4648	16130	3.09849	3.64337e-08	1.21446e-08	1.09225e-08
GOTERM_BP_5	GO:0043484~regulation of RNA splicing	8	28.5714	4.20681e-10	KHDRBS1, PTBP1, U2AF2, HNRNPF, SRSF1, SRSF3, PRPF19, SRSF7	28	109	16130	42.2805	1.33777e-07	3.34441e-08	3.00787e-08
GOTERM_BP_5	GO:0090304~nucleic acid metabolic process	25	89.2857	1.23323e-09	KHDRBS1, SRSF1, HNRNPU, PRPF19, PWP1, PTBP1, SYNCRIP, U2AF2, DHX15, HNRNPA1, UTP6, SSB, PNO1, UTP3, KRR1, DIEXF, BYSL, GNL3, NUDT21, ILF3, FUBP1, HNRNPF, MRTO4, SRSF3, SRSF7	28	5158	16130	2.79213	3.92168e-07	7.84336e-08	7.05409e-08
GOTERM_BP_5	GO:0050684~regulation of mRNA processing	6	21.4286	7.29398e-07	KHDRBS1, PTBP1, U2AF2, SRSF3, PRPF19, SRSF7	28	104	16130	33.2349	0.000231922	3.86581e-05	3.4768e-05
GOTERM_BP_5	GO:0030490~maturation of SSU-rRNA	5	17.8571	1.15184e-06	UTP6, UTP3, KRR1, DIEXF, BYSL	28	48	16130	60.0074	0.000366219	5.23265e-05	4.7061e-05
GOTERM_BP_5	GO:0006405~RNA export from nucleus	6	21.4286	1.67704e-06	KHDRBS1, U2AF2, SRSF1, SRSF3, HNRNPA1, SRSF7	28	123	16130	28.101	0.000533157	6.66624e-05	5.99542e-05
GOTERM_BP_5	GO:1903311~regulation of mRNA metabolic process	6	21.4286	2.46628e-06	KHDRBS1, PTBP1, U2AF2, SRSF3, PRPF19, SRSF7	28	133	16130	25.9882	0.000783971	8.71419e-05	7.83729e-05
GOTERM_BP_5	GO:0006364~rRNA processing	7	25	4.48688e-06	UTP6, PNO1, UTP3, KRR1, MRTO4, DIEXF, BYSL	28	269	16130	14.9907	0.00142581	0.00013622	0.000122512
GOTERM_BP_5	GO:0042274~ribosomal small subunit biogenesis	5	17.8571	4.71201e-06	UTP6, UTP3, KRR1, DIEXF, BYSL	28	68	16130	42.3582	0.0014973	0.00013622	0.000122512
GOTERM_BP_5	GO:0050658~RNA transport	6	21.4286	9.70913e-06	KHDRBS1, U2AF2, SRSF1, SRSF3, HNRNPA1, SRSF7	28	176	16130	19.6388	0.00308276	0.000257292	0.000231401
GOTERM_BP_5	GO:0015931~nucleobase-containing compound transport	6	21.4286	2.33255e-05	KHDRBS1, U2AF2, SRSF1, SRSF3, HNRNPA1, SRSF7	28	211	16130	16.3812	0.00739017	0.000570579	0.000513162
GOTERM_BP_5	GO:0034660~ncRNA metabolic process	8	28.5714	3.17899e-05	UTP6, SSB, PNO1, UTP3, KRR1, MRTO4, DIEXF, BYSL	28	570	16130	8.08521	0.0100584	0.000722085	0.000649423
GOTERM_BP_5	GO:0051028~mRNA transport	5	17.8571	9.61388e-05	U2AF2, SRSF1, SRSF3, HNRNPA1, SRSF7	28	146	16130	19.7285	0.0301109	0.00195287	0.00175635
GOTERM_BP_5	GO:0006913~nucleocytoplasmic transport	7	25	9.82574e-05	KHDRBS1, U2AF2, SRSF1, SRSF3, NMD3, HNRNPA1, SRSF7	28	465	16130	8.67204	0.0307642	0.00195287	0.00175635
GOTERM_BP_5	GO:0051169~nuclear transport	7	25	0.000107924	KHDRBS1, U2AF2, SRSF1, SRSF3, NMD3, HNRNPA1, SRSF7	28	473	16130	8.52537	0.0337395	0.00201882	0.00181567
GOTERM_BP_5	GO:0006406~mRNA export from nucleus	4	14.2857	0.000680538	U2AF2, SRSF1, SRSF3, SRSF7	28	104	16130	22.1566	0.194655	0.0113901	0.0102439
GOTERM_BP_5	GO:0071427~mRNA-containing ribonucleoprotein complex export from nucleus	4	14.2857	0.000680538	U2AF2, SRSF1, SRSF3, SRSF7	28	104	16130	22.1566	0.194655	0.0113901	0.0102439
GOTERM_BP_5	GO:0033119~negative regulation of RNA splicing	3	10.7143	0.000922971	PTBP1, U2AF2, SRSF7	28	27	16130	64.0079	0.254455	0.0146752	0.0131985
GOTERM_BP_5	GO:0033120~positive regulation of RNA splicing	3	10.7143	0.000992943	U2AF2, SRSF1, PRPF19	28	28	16130	61.7219	0.270877	0.015036	0.0135229
GOTERM_BP_5	GO:0050686~negative regulation of mRNA processing	3	10.7143	0.0012177	PTBP1, U2AF2, SRSF7	28	31	16130	55.7488	0.321225	0.0176013	0.0158301
GOTERM_BP_5	GO:1903312~negative regulation of mRNA metabolic process	3	10.7143	0.00173331	PTBP1, U2AF2, SRSF7	28	37	16130	46.7085	0.424013	0.0239649	0.0215533
GOTERM_BP_5	GO:0006412~translation	6	21.4286	0.00380719	KHDRBS1, SYNCRIP, PTBP1, ILF3, SSB, MRTO4	28	641	16130	5.39224	0.702695	0.0504453	0.045369
GOTERM_BP_5	GO:0043043~peptide biosynthetic process	6	21.4286	0.0045105	KHDRBS1, SYNCRIP, PTBP1, ILF3, SSB, MRTO4	28	667	16130	5.18205	0.762499	0.0573736	0.0516001
GOTERM_BP_5	GO:0022618~ribonucleoprotein complex assembly	4	14.2857	0.00518874	MRTO4, SRSF1, PRPF19, NLE1	28	212	16130	10.8693	0.808777	0.0634622	0.0570761
GOTERM_BP_5	GO:0032204~regulation of telomere maintenance	3	10.7143	0.0057424	HNRNPU, HNRNPA1, GNL3	28	68	16130	25.4149	0.839803	0.0676328	0.060827
GOTERM_BP_5	GO:0043604~amide biosynthetic process	6	21.4286	0.00682528	KHDRBS1, SYNCRIP, PTBP1, ILF3, SSB, MRTO4	28	736	16130	4.69623	0.886719	0.0775157	0.0697154
GOTERM_BP_5	GO:0034645~cellular macromolecule biosynthetic process	16	57.1429	0.00708839	KHDRBS1, SSB, SRSF1, HNRNPU, PWP1, GNL3, NUDT21, SYNCRIP, PTBP1, ILF3, U2AF2, FUBP1, MRTO4, SRSF3, HNRNPA1, SRSF7	28	5012	16130	1.83901	0.895872	0.0777279	0.0699062
GOTERM_BP_5	GO:0010608~posttranscriptional regulation of gene expression	5	17.8571	0.00744799	KHDRBS1, SYNCRIP, ILF3, HNRNPU, MATR3	28	472	16130	6.10245	0.907201	0.0789486	0.0710041
GOTERM_BP_5	GO:0006518~peptide metabolic process	6	21.4286	0.010546	KHDRBS1, SYNCRIP, PTBP1, ILF3, SSB, MRTO4	28	818	16130	4.22546	0.965659	0.106285	0.0955898
GOTERM_BP_5	GO:0010605~negative regulation of macromolecule metabolic process	10	35.7143	0.0106954	KHDRBS1, SYNCRIP, PTBP1, ILF3, U2AF2, HNRNPU, HNRNPA1, SRSF7, PWP1, NLE1	28	2326	16130	2.47666	0.967269	0.106285	0.0955898
GOTERM_BP_5	GO:0075522~IRES-dependent viral translational initiation	2	7.14286	0.0116608	PTBP1, SSB	28	7	16130	164.592	0.976005	0.112367	0.10106
GOTERM_BP_5	GO:0008543~fibroblast growth factor receptor signaling pathway	3	10.7143	0.012306	PTBP1, HNRNPF, HNRNPA1	28	101	16130	17.111	0.980505	0.115097	0.103515
GOTERM_BP_5	GO:0010468~regulation of gene expression	14	50	0.0148204	KHDRBS1, SRSF1, HNRNPU, PRPF19, GNL3, SYNCRIP, PTBP1, ILF3, U2AF2, FUBP1, HNRNPF, SRSF3, MATR3, SRSF7	28	4345	16130	1.85616	0.991332	0.134654	0.121104
GOTERM_BP_5	GO:0019081~viral translation	2	7.14286	0.0166181	PTBP1, SSB	28	10	16130	115.214	0.995151	0.146793	0.132021
GOTERM_BP_5	GO:0010628~positive regulation of gene expression	8	28.5714	0.0186318	KHDRBS1, ILF3, U2AF2, FUBP1, SRSF1, HNRNPU, PRPF19, GNL3	28	1692	16130	2.72374	0.997473	0.160133	0.144019
GOTERM_BP_5	GO:0032211~negative regulation of telomere maintenance via telomerase	2	7.14286	0.0199096	HNRNPU, HNRNPA1	28	12	16130	96.0119	0.99833	0.166612	0.149846
GOTERM_BP_5	GO:0000723~telomere maintenance	3	10.7143	0.0209933	HNRNPU, HNRNPA1, GNL3	28	134	16130	12.8971	0.998826	0.171176	0.153951
GOTERM_BP_5	GO:0071774~response to fibroblast growth factor	3	10.7143	0.0215828	PTBP1, HNRNPF, HNRNPA1	28	136	16130	12.7075	0.99903	0.171583	0.154317
GOTERM_BP_5	GO:0045934~negative regulation of nucleobase-containing compound metabolic process	7	25	0.0233733	KHDRBS1, PTBP1, ILF3, U2AF2, HNRNPU, HNRNPA1, SRSF7	28	1371	16130	2.94128	0.999458	0.181286	0.163043
GOTERM_BP_5	GO:0002190~cap-independent translational initiation	2	7.14286	0.0248271	PTBP1, SSB	28	15	16130	76.8095	0.999663	0.184495	0.165929
GOTERM_BP_5	GO:0032200~telomere organization	3	10.7143	0.0249474	HNRNPU, HNRNPA1, GNL3	28	147	16130	11.7566	0.999676	0.184495	0.165929
GOTERM_BP_5	GO:1904357~negative regulation of telomere maintenance via telomere lengthening	2	7.14286	0.0264609	HNRNPU, HNRNPA1	28	16	16130	72.0089	0.999802	0.19124	0.171996
GOTERM_BP_5	GO:0000027~ribosomal large subunit assembly	2	7.14286	0.0410475	MRTO4, NLE1	28	25	16130	46.0857	0.999998	0.290069	0.26088
GOTERM_BP_5	GO:0032205~negative regulation of telomere maintenance	2	7.14286	0.0426552	HNRNPU, HNRNPA1	28	26	16130	44.3132	0.999999	0.294877	0.265204
GOTERM_BP_5	GO:0001825~blastocyst formation	2	7.14286	0.04906	NLE1, BYSL	28	30	16130	38.4048	1	0.331938	0.298535

## Sheet: Module B_ Cellular Component
Significant cellular component terms for Module_B genes
Habib MotieGhader PhD, Esmaeil Safavi PhD, Ali Rezapour PhD, Fatemeh Firouzi Amoodizaj MSc, Roya asl iranifam MSc
Cellular Component for Module B genes
Category	Term	Count	%	PValue	Genes	List Total	Pop Hits	Pop Total	Fold Enrichment	Bonferroni	Benjamini	FDR
GOTERM_CC_5	GO:0031981~nuclear lumen	28	100	6.48376e-18	KHDRBS1, SRSF1, HNRNPU, NMD3, PRPF19, PWP1, PTBP1, SYNCRIP, U2AF2, DHX15, HNRNPA1, UTP6, SSB, PNO1, UTP3, KRR1, NLE1, DIEXF, BYSL, GNL3, NUDT21, ILF3, FUBP1, HNRNPF, MRTO4, SRSF3, MATR3, SRSF7	28	3592	15514	4.31904	4.9925e-16	4.9925e-16	4.01993e-16
GOTERM_CC_5	GO:0044428~nuclear part	28	100	1.05124e-16	KHDRBS1, SRSF1, HNRNPU, NMD3, PRPF19, PWP1, PTBP1, SYNCRIP, U2AF2, DHX15, HNRNPA1, UTP6, SSB, PNO1, UTP3, KRR1, NLE1, DIEXF, BYSL, GNL3, NUDT21, ILF3, FUBP1, HNRNPF, MRTO4, SRSF3, MATR3, SRSF7	28	3981	15514	3.89701	8.54872e-15	4.04727e-15	3.25884e-15
GOTERM_CC_5	GO:0070013~intracellular organelle lumen	28	100	1.011e-15	KHDRBS1, SRSF1, HNRNPU, NMD3, PRPF19, PWP1, PTBP1, SYNCRIP, U2AF2, DHX15, HNRNPA1, UTP6, SSB, PNO1, UTP3, KRR1, NLE1, DIEXF, BYSL, GNL3, NUDT21, ILF3, FUBP1, HNRNPF, MRTO4, SRSF3, MATR3, SRSF7	28	4328	15514	3.58457	7.69385e-14	2.5949e-14	2.0894e-14
GOTERM_CC_5	GO:0005654~nucleoplasm	24	85.7143	2.72593e-13	KHDRBS1, UTP6, PNO1, UTP3, KRR1, SRSF1, HNRNPU, NMD3, PRPF19, DIEXF, BYSL, GNL3, NUDT21, SYNCRIP, PTBP1, ILF3, U2AF2, FUBP1, HNRNPF, MRTO4, SRSF3, MATR3, HNRNPA1, SRSF7	28	2996	15514	4.43849	2.09871e-11	4.94323e-12	3.98026e-12
GOTERM_CC_5	GO:0030529~intracellular ribonucleoprotein complex	16	57.1429	3.20989e-13	UTP6, SSB, UTP3, KRR1, SRSF1, HNRNPU, PRPF19, DIEXF, NLE1, SYNCRIP, ILF3, U2AF2, HNRNPF, MRTO4, DHX15, HNRNPA1	28	786	15514	11.2788	2.47143e-11	4.94323e-12	3.98026e-12
GOTERM_CC_5	GO:0005634~nucleus	28	100	5.4502e-10	KHDRBS1, SRSF1, HNRNPU, NMD3, PRPF19, PWP1, PTBP1, SYNCRIP, U2AF2, DHX15, HNRNPA1, UTP6, SSB, PNO1, UTP3, KRR1, NLE1, DIEXF, BYSL, GNL3, NUDT21, ILF3, FUBP1, HNRNPF, MRTO4, SRSF3, MATR3, SRSF7	28	7048	15514	2.20119	4.19666e-08	6.22895e-09	5.01552e-09
GOTERM_CC_5	GO:0005730~nucleolus	14	50	5.66269e-10	UTP6, PNO1, UTP3, KRR1, NMD3, PWP1, DIEXF, NLE1, BYSL, GNL3, PTBP1, ILF3, MRTO4, DHX15	28	882	15514	8.79478	4.36027e-08	6.22895e-09	5.01552e-09
GOTERM_CC_5	GO:0005681~spliceosomal complex	8	28.5714	1.76893e-08	SYNCRIP, U2AF2, HNRNPF, SRSF1, DHX15, HNRNPU, HNRNPA1, PRPF19	28	179	15514	24.763	1.36208e-06	1.7026e-07	1.37092e-07
GOTERM_CC_5	GO:0044446~intracellular organelle part	28	100	3.64605e-08	KHDRBS1, SRSF1, HNRNPU, NMD3, PRPF19, PWP1, PTBP1, SYNCRIP, U2AF2, DHX15, HNRNPA1, UTP6, SSB, PNO1, UTP3, KRR1, NLE1, DIEXF, BYSL, GNL3, NUDT21, ILF3, FUBP1, HNRNPF, MRTO4, SRSF3, MATR3, SRSF7	28	8233	15514	1.88437	2.80746e-06	3.1194e-07	2.51173e-07
GOTERM_CC_5	GO:0071013~catalytic step 2 spliceosome	6	21.4286	4.7853e-07	SYNCRIP, HNRNPF, SRSF1, HNRNPU, HNRNPA1, PRPF19	28	92	15514	36.1351	3.68461e-05	3.68468e-06	2.96688e-06
GOTERM_CC_5	GO:0030684~preribosome	5	17.8571	9.02628e-06	UTP6, UTP3, KRR1, MRTO4, DIEXF	28	77	15514	35.9787	0.000694786	6.3184e-05	5.08754e-05
GOTERM_CC_5	GO:0032040~small-subunit processome	4	14.2857	2.96462e-05	UTP6, UTP3, KRR1, DIEXF	28	35	15514	63.3224	0.00228019	0.00019023	0.000153172
GOTERM_CC_5	GO:0043232~intracellular non-membrane-bounded organelle	18	64.2857	5.56754e-05	UTP6, SSB, PNO1, UTP3, KRR1, HNRNPU, NMD3, PRPF19, PWP1, DIEXF, NLE1, BYSL, GNL3, NUDT21, PTBP1, ILF3, MRTO4, DHX15	28	4026	15514	2.47722	0.00427795	0.00032977	0.000265529
GOTERM_CC_5	GO:0043231~intracellular membrane-bounded organelle	28	100	0.000100304	KHDRBS1, SRSF1, HNRNPU, NMD3, PRPF19, PWP1, PTBP1, SYNCRIP, U2AF2, DHX15, HNRNPA1, UTP6, SSB, PNO1, UTP3, KRR1, NLE1, DIEXF, BYSL, GNL3, NUDT21, ILF3, FUBP1, HNRNPF, MRTO4, SRSF3, MATR3, SRSF7	28	11035	15514	1.40589	0.00769402	0.000551671	0.000444202
GOTERM_CC_5	GO:0043229~intracellular organelle	28	100	0.00120758	KHDRBS1, SRSF1, HNRNPU, NMD3, PRPF19, PWP1, PTBP1, SYNCRIP, U2AF2, DHX15, HNRNPA1, UTP6, SSB, PNO1, UTP3, KRR1, NLE1, DIEXF, BYSL, GNL3, NUDT21, ILF3, FUBP1, HNRNPF, MRTO4, SRSF3, MATR3, SRSF7	28	12099	15514	1.28225	0.0888429	0.00619892	0.00499134
GOTERM_CC_5	GO:0005684~U2-type spliceosomal complex	3	10.7143	0.00148969	U2AF2, DHX15, PRPF19	28	33	15514	50.3701	0.108448	0.00716915	0.00577257
GOTERM_CC_5	GO:0016604~nuclear body	5	17.8571	0.00324772	NUDT21, U2AF2, SRSF1, SRSF3, PRPF19	28	359	15514	7.71687	0.221574	0.0147103	0.0118446
GOTERM_CC_5	GO:0070937~CRD-mediated mRNA stability complex	2	7.14286	0.0103985	SYNCRIP, HNRNPU	28	6	15514	184.69	0.552858	0.0444826	0.0358171
GOTERM_CC_5	GO:0044451~nucleoplasm part	5	17.8571	0.0378038	NUDT21, U2AF2, SRSF1, SRSF3, PRPF19	28	741	15514	3.73867	0.94856	0.153205	0.12336

## Sheet: Module B_ Molecular Function
Significant molecular function terms for Module_B genes
Habib MotieGhader PhD, Esmaeil Safavi PhD, Ali Rezapour PhD, Fatemeh Firouzi Amoodizaj MSc, Roya asl iranifam MSc
Molecular Function for Module B genes
Category	Term	Count	%	PValue	Genes	List Total	Pop Hits	Pop Total	Fold Enrichment	Bonferroni	Benjamini	FDR
GOTERM_MF_5	GO:0044822~poly(A) RNA binding	24	85.7143	1.26654e-20	KHDRBS1, SSB, PNO1, UTP3, KRR1, SRSF1, HNRNPU, NMD3, DIEXF, BYSL, GNL3, NUDT21, SYNCRIP, PTBP1, ILF3, U2AF2, FUBP1, HNRNPF, MRTO4, DHX15, SRSF3, MATR3, HNRNPA1, SRSF7	27	1196	12075	8.97436	3.5463e-19	3.5463e-19	3.5463e-19
GOTERM_MF_5	GO:0003727~single-stranded RNA binding	7	25	9.77298e-09	KHDRBS1, SYNCRIP, PTBP1, U2AF2, HNRNPF, HNRNPU, HNRNPA1	27	75	12075	41.7407	2.73643e-07	1.36822e-07	1.36822e-07

## Sheet: Module B_ Reactome Pathways
Significant biological pathway terms for Module_B genes
Habib MotieGhader PhD, Esmaeil Safavi PhD, Ali Rezapour PhD, Fatemeh Firouzi Amoodizaj MSc, Roya asl iranifam MSc
Reactome Pathways for Module B genes
Category	Term	Count	%	PValue	Genes	List Total	Pop Hits	Pop Total	Fold Enrichment	Bonferroni	Benjamini	FDR
REACTOME_PATHWAY	R-HSA-72163:R-HSA-72163	11	39.2857	6.67258e-17	NUDT21, PTBP1, U2AF2, HNRNPF, SRSF1, DHX15, HNRNPU, SRSF3, HNRNPA1, PRPF19, SRSF7	12	177	9075	46.9986	1.44329e-15	8.67436e-16	8.67436e-16
REACTOME_PATHWAY	R-HSA-72187:R-HSA-72187	5	17.8571	3.86144e-07	NUDT21, U2AF2, SRSF1, SRSF3, SRSF7	12	55	9075	68.75	5.01986e-06	2.50994e-06	2.50994e-06
REACTOME_PATHWAY	R-HSA-109688:R-HSA-109688	5	17.8571	7.15375e-07	NUDT21, U2AF2, SRSF1, SRSF3, SRSF7	12	64	9075	59.082	9.29983e-06	3.09996e-06	3.09996e-06
REACTOME_PATHWAY	R-HSA-72203:R-HSA-72203	4	14.2857	1.00666e-05	PTBP1, HNRNPF, HNRNPU, HNRNPA1	12	37	9075	81.7568	0.000130858	3.27165e-05	3.27165e-05
REACTOME_PATHWAY	R-HSA-159236:R-HSA-159236	4	14.2857	7.54956e-05	U2AF2, SRSF1, SRSF3, SRSF7	12	72	9075	42.0139	0.000980998	0.000196288	0.000196288
