# Supplementary material for: Drug repurposing for coronavirus (SARS-CoV-2) based on gene co-expression network analysis
Source: Sci Rep. 2021 Nov 8;11:21872. doi: 10.1038/s41598-021-01410-3 (PMC8576023; doi:10.1038/s41598-021-01410-3)
Supplement: Supplementary file 4 — Supplementary Information 4. [file 41598_2021_1410_MOESM4_ESM.xlsx]

## Sheet: TF-miRNA-TG_A sub-network
List of miRNA families for TF-miRNA-TG_A sub-network
Habib MotieGhader PhD, Esmaeil Safavi PhD, Ali Rezapour PhD, Fatemeh Firouzi Amoodizaj MSc, Roya asl iranifam MSc
List of miRNA families for TF-miRNA-TG_A sub-network
miRNA family	miRNA list	P_value	FDR
let-7	hsa-let-7a-1,hsa-let-7a-2,hsa-let-7a-3,hsa-let-7b,hsa-let-7c,hsa-let-7d,hsa-let-7e,hsa-let-7f-1,hsa-let-7f-2,hsa-let-7g,hsa-let-7i	9.05e-09	6.59e-08
mir-17	hsa-mir-106a,hsa-mir-106b,hsa-mir-17,hsa-mir-18a,hsa-mir-18b,hsa-mir-20a,hsa-mir-20b,hsa-mir-93	2.68e-07	1.77e-06
mir-30	hsa-mir-30a,hsa-mir-30b,hsa-mir-30c-1,hsa-mir-30c-2,hsa-mir-30d,hsa-mir-30e	1.2e-05	6.46e-05
mir-10	hsa-mir-100,hsa-mir-10b,hsa-mir-125a,hsa-mir-125b-1,hsa-mir-125b-2,hsa-mir-99a,hsa-mir-99b	1.25e-05	6.38e-05
mir-15	hsa-mir-15a,hsa-mir-15b,hsa-mir-16-1,hsa-mir-16-2,hsa-mir-195	7.99e-05	0.000382
mir-8	hsa-mir-141,hsa-mir-200a,hsa-mir-200b,hsa-mir-200c,hsa-mir-429	7.99e-05	0.000382
mir-181	hsa-mir-181a-1,hsa-mir-181a-2,hsa-mir-181b-1,hsa-mir-181b-2,hsa-mir-181d	0.00042	0.00178
mir-25	hsa-mir-25,hsa-mir-92a-1,hsa-mir-92a-2,hsa-mir-92b	0.000531	0.00219
mir-29	hsa-mir-29a,hsa-mir-29b-1,hsa-mir-29b-2,hsa-mir-29c	0.000531	0.00219
mir-302	hsa-mir-302a,hsa-mir-302b,hsa-mir-302c,hsa-mir-302d	0.00233	0.00833
mir-19	hsa-mir-19a,hsa-mir-19b-1,hsa-mir-19b-2	0.00351	0.0119
mir-34	hsa-mir-34a,hsa-mir-34b,hsa-mir-34c	0.00351	0.0119
mir-449	hsa-mir-449a,hsa-mir-449b,hsa-mir-449c	0.00351	0.0119
mir-7	hsa-mir-7-1,hsa-mir-7-2,hsa-mir-7-3	0.00351	0.0119
mir-196	hsa-mir-196a-1,hsa-mir-196a-2,hsa-mir-196b	0.00351	0.0119
mir-26	hsa-mir-26a-1,hsa-mir-26a-2,hsa-mir-26b	0.00351	0.0119
mir-290	hsa-mir-371a,hsa-mir-371b,hsa-mir-372	0.00351	0.0119
mir-9	hsa-mir-9-1,hsa-mir-9-2,hsa-mir-9-3	0.00351	0.0119
mir-124	hsa-mir-124-1,hsa-mir-124-2,hsa-mir-124-3	0.00351	0.0119
mir-1	hsa-mir-1-1,hsa-mir-1-2,hsa-mir-206	0.00351	0.0119

## Sheet: TF-miRNA-TG_B sub-network
List of miRNA families for TF-miRNA-TG_B sub-network
Habib MotieGhader PhD, Esmaeil Safavi PhD, Ali Rezapour PhD, Fatemeh Firouzi Amoodizaj MSc, Roya asl iranifam MSc
List of miRNA families for TF-miRNA-TG_B sub-network
miRNA family	miRNA list	P_value	FDR
let-7	hsa-let-7a-1,hsa-let-7a-2,hsa-let-7a-3,hsa-let-7b,hsa-let-7c,hsa-let-7d,hsa-let-7e,hsa-let-7f-1,hsa-let-7f-2,hsa-let-7g,hsa-let-7i	4.02e-14	7.76e-13
mir-17	hsa-mir-106a,hsa-mir-106b,hsa-mir-17,hsa-mir-18a,hsa-mir-18b,hsa-mir-20a,hsa-mir-20b,hsa-mir-93	3.5e-11	4.94e-10
mir-29	hsa-mir-29a,hsa-mir-29b-1,hsa-mir-29b-2,hsa-mir-29c	6.45e-06	4.92e-05
mir-15	hsa-mir-15a,hsa-mir-16-1,hsa-mir-16-2,hsa-mir-195	3.1e-05	0.000209
mir-19	hsa-mir-19a,hsa-mir-19b-1,hsa-mir-19b-2	0.00013	0.000773
mir-26	hsa-mir-26a-1,hsa-mir-26a-2,hsa-mir-26b	0.00013	0.000773
mir-290	hsa-mir-371a,hsa-mir-371b,hsa-mir-372	0.00013	0.000773
mir-7	hsa-mir-7-1,hsa-mir-7-2,hsa-mir-7-3	0.00013	0.000773
mir-9	hsa-mir-9-1,hsa-mir-9-2,hsa-mir-9-3	0.00013	0.000773
mir-25	hsa-mir-25,hsa-mir-92a-1,hsa-mir-92a-2	0.000501	0.00271
mir-30	hsa-mir-30a,hsa-mir-30b,hsa-mir-30d	0.00232	0.0112
mir-101	hsa-mir-101-1,hsa-mir-101-2	0.0026	0.0122
mir-221	hsa-mir-221,hsa-mir-222	0.0026	0.0122
mir-23	hsa-mir-23a,hsa-mir-23b	0.0026	0.0122
mir-24	hsa-mir-24-1,hsa-mir-24-2	0.0026	0.0122
mir-10	hsa-mir-100,hsa-mir-125b-1,hsa-mir-125b-2	0.00603	0.0252
mir-196	hsa-mir-196a-1,hsa-mir-196a-2	0.00753	0.0308
