# Supplementary material for: Drug repurposing for coronavirus (SARS-CoV-2) based on gene co-expression network analysis
Source: Sci Rep. 2021 Nov 8;11:21872. doi: 10.1038/s41598-021-01410-3 (PMC8576023; doi:10.1038/s41598-021-01410-3)
Supplement: Supplementary file 5 — Supplementary Information 5. [file 41598_2021_1410_MOESM5_ESM.xlsx]

## Sheet: Drug-genes interations
Interaction information of drugs and genes: Drug-Gene interaction network
Habib MotieGhader PhD, Esmaeil Safavi PhD, Ali Rezapour PhD, Fatemeh Firouzi Amoodizaj MSc, Roya asl iranifam MSc
Drug-TG interations
	search_term	match_term	match_type	gene	drug	interaction_types	sources	pmids
Module_A	NEK2	NEK2	Definite	NEK2	FOSTAMATINIB	inhibitor	DrugBank	26516587
Module_A	NEK2	NEK2	Definite	NEK2	PAZOPANIB		DTC
Module_A	NEK2	NEK2	Definite	NEK2	PALBOCICLIB		DTC
Module_A	TK1	TK1	Definite	TK1	ZIDOVUDINE		PharmGKB	22960662
Module_A	TK1	TK1	Definite	TK1	PENCICLOVIR		TTD
Module_A	RRM2	RRM2	Definite	RRM2	GALLIUM NITRATE	inhibitor	DrugBank|ChemblInteractions	12776257|1335254|15651176
Module_A	RRM2	RRM2	Definite	RRM2	GEMCITABINE	inhibitor	ClearityFoundationClinicalTrial|GuideToPharmacology|TTD
Module_A	RRM2	RRM2	Definite	RRM2	CYTARABINE		PharmGKB	24024897
Module_A	RRM2	RRM2	Definite	RRM2	FLUDARABINE PHOSPHATE	inhibitor	ChemblInteractions
Module_A	RRM2	RRM2	Definite	RRM2	CLOFARABINE	inhibitor	ChemblInteractions|GuideToPharmacology
Module_A	RRM2	RRM2	Definite	RRM2	CLADRIBINE	inhibitor	DrugBank|PharmGKB	24024897|17852710|16316309|19576186|9923554|19715446
Module_A	RRM2	RRM2	Definite	RRM2	HYDROXYUREA	inhibitor	ChemblInteractions|GuideToPharmacology|TTD
Module_A	RRM2	RRM2	Definite	RRM2	GEMCITABINE HYDROCHLORIDE	inhibitor	ChemblInteractions
Module_A	TYMS	TYMS	Definite	TYMS	SULFASALAZINE		PharmGKB	18322994
Module_A	TYMS	TYMS	Definite	TYMS	HYDROCORTISONE		NCI	2707640
Module_A	TYMS	TYMS	Definite	TYMS	METHOTREXATE	inhibitor	DrugBank|CIViC	23652803|24284432
Module_A	TYMS	TYMS	Definite	TYMS	TOPOTECAN		NCI	10803925
Module_A	TYMS	TYMS	Definite	TYMS	PRALATREXATE	inhibitor	DrugBank	23409799
Module_A	TYMS	TYMS	Definite	TYMS	IRINOTECAN		CIViC|PharmGKB	20628391|21273624|16456808
Module_A	TYMS	TYMS	Definite	TYMS	DEXAMETHASONE		NCI|PharmGKB	2707640|3398844
Module_A	TYMS	TYMS	Definite	TYMS	ETOPOSIDE		PharmGKB
Module_A	TYMS	TYMS	Definite	TYMS	TEGAFUR	inhibitor	DrugBank|TdgClinicalTrial
Module_A	TYMS	TYMS	Definite	TYMS	TRIFLURIDINE	inhibitor	DrugBank	18600528|16902987|20372850|19816940|19886911|4719131|6436227|15571283|17179993|14719072|16010590|15125867|11752352|18798063|6010427
Module_A	TYMS	TYMS	Definite	TYMS	ASPARAGINASE		PharmGKB
Module_A	TYMS	TYMS	Definite	TYMS	CYTARABINE		PharmGKB
Module_A	TYMS	TYMS	Definite	TYMS	DAUNORUBICIN		NCI|PharmGKB	2967076
Module_A	TYMS	TYMS	Definite	TYMS	PREDNISONE		PharmGKB
Module_A	TYMS	TYMS	Definite	TYMS	GEMCITABINE	inhibitor	DrugBank	16563096|15795320|17166391|16818276|11752352|15655942|16818496
Module_A	TYMS	TYMS	Definite	TYMS	CAPECITABINE	inhibitor	ClearityFoundationBiomarkers|DrugBank|ClearityFoundationClinicalTrial|ChemblInteractions|GuideToPharmacology	15134221|16926630|15866500|15132128|11752352|15709193
Module_A	TYMS	TYMS	Definite	TYMS	AZATHIOPRINE		PharmGKB	26332308
Module_A	TYMS	TYMS	Definite	TYMS	TAMOXIFEN		NCI	9615734
Module_A	TYMS	TYMS	Definite	TYMS	CISPLATIN		NCI	3337743
Module_A	TYMS	TYMS	Definite	TYMS	HYDROXYCHLOROQUINE		PharmGKB	18322994
Module_A	TYMS	TYMS	Definite	TYMS	PHENTOLAMINE		NCI	2866100
Module_A	TYMS	TYMS	Definite	TYMS	RALTITREXED	inhibitor	DrugBank|TdgClinicalTrial|TEND|GuideToPharmacology|PharmGKB	18773878|10598555|17203168|10430100|10592235|11752352|10499608|10482907|15353299|16456808|10047461|10496350
Module_A	TYMS	TYMS	Definite	TYMS	FLOXURIDINE	inhibitor	DrugBank|TdgClinicalTrial|ClearityFoundationClinicalTrial|ChemblInteractions|TEND	10697523|10891536|10697524|10482907|10553409
Module_A	TYMS	TYMS	Definite	TYMS	AZACITIDINE		PharmGKB	29205204
Module_A	TYMS	TYMS	Definite	TYMS	INDOMETHACIN		NCI	2707640
Module_A	TYMS	TYMS	Definite	TYMS	VERAPAMIL		NCI	3436366
Module_A	TYMS	TYMS	Definite	TYMS	LEUCOVORIN		TdgClinicalTrial|TEND
Module_A	TYMS	TYMS	Definite	TYMS	FLUOROURACIL	other/unknown|inhibitor	DTC|DrugBank|ClearityFoundationClinicalTrial|ChemblInteractions|CIViC	16563096|20628391|25544046|16609021|16719540|16596248|16538493|11752352|15353299|24450514
Module_A	TYMS	TYMS	Definite	TYMS	PEMETREXED	inhibitor	ClearityFoundationBiomarkers|DrugBank|TdgClinicalTrial|TEND|CIViC|GuideToPharmacology	12571811|15795320|11524555|11742712|12023793|23645741|23060591|14596699|11763166|21367480|11752352|11531245|11848474|11252887|26502926
Module_A	TYMS	TYMS	Definite	TYMS	VINCRISTINE		NCI	2804079
Module_A	BIRC5	BIRC5	Definite	BIRC5	EPOETIN ALFA		NCI	17112829
Module_A	BIRC5	BIRC5	Definite	BIRC5	DOCETAXEL		ClearityFoundationBiomarkers
Module_A	BIRC5	BIRC5	Definite	BIRC5	OPRELVEKIN		NCI	14734714
Module_A	BIRC5	BIRC5	Definite	BIRC5	EPIRUBICIN		NCI	16608080
Module_A	BIRC5	BIRC5	Definite	BIRC5	TRETINOIN		NCI	14587026|16403261
Module_A	BIRC5	BIRC5	Definite	BIRC5	PLICAMYCIN		NCI	17124180
Module_A	BIRC5	BIRC5	Definite	BIRC5	IRINOTECAN HYDROCHLORIDE		NCI	15956246
Module_A	BIRC5	BIRC5	Definite	BIRC5	PACLITAXEL		ClearityFoundationBiomarkers|NCI	16211241|15347474
Module_A	BIRC5	BIRC5	Definite	BIRC5	OMACETAXINE MEPESUCCINATE		NCI	15854289
Module_A	BIRC5	BIRC5	Definite	BIRC5	IMATINIB		NCI	16254145
Module_A	BIRC5	BIRC5	Definite	BIRC5	DOXORUBICIN		NCI	16211302
Module_A	BIRC5	BIRC5	Definite	BIRC5	SULINDAC		NCI	16707021|16950207
Module_A	BIRC5	BIRC5	Definite	BIRC5	ERLOTINIB		NCI	17047074
Module_A	BIRC5	BIRC5	Definite	BIRC5	DEXAMETHASONE		NCI	16787583
Module_A	BIRC5	BIRC5	Definite	BIRC5	FLUTAMIDE		NCI	15735703
Module_A	BIRC5	BIRC5	Definite	BIRC5	LAPATINIB		NCI	16452223
Module_A	BIRC5	BIRC5	Definite	BIRC5	VORINOSTAT		NCI	16951239
Module_A	BIRC5	BIRC5	Definite	BIRC5	FLUOROURACIL		NCI	15067352
Module_A	BIRC5	BIRC5	Definite	BIRC5	CALCITONIN		NCI	16222118
Module_A	BIRC5	BIRC5	Definite	BIRC5	PRASTERONE		NCI	16461558
Module_A	BIRC5	BIRC5	Definite	BIRC5	TRASTUZUMAB		NCI|CIViC	16452223|23204226
Module_A	BIRC5	BIRC5	Definite	BIRC5	INDOMETHACIN		NCI	17270149
Module_A	BIRC5	BIRC5	Definite	BIRC5	METHOTREXATE		NCI	15670151
Module_A	BIRC5	BIRC5	Definite	BIRC5	CARBOPLATIN		NCI	15347474
Module_A	BIRC5	BIRC5	Definite	BIRC5	ROMIDEPSIN		NCI	14767553
Module_A	CDK1	CDK1	Definite	CDK1	CINNARIZINE		DTC	16680159
Module_A	CDK1	CDK1	Definite	CDK1	FOSTAMATINIB	inhibitor	DrugBank	26516587
Module_A	CDK1	CDK1	Definite	CDK1	FENOFIBRATE		DTC	16680159
Module_A	CDK1	CDK1	Definite	CDK1	CLOFIBRATE		DTC	16680159
Module_A	CDK1	CDK1	Definite	CDK1	SERTRALINE		DTC	16680159
Module_A	CDK1	CDK1	Definite	CDK1	RUCAPARIB		DTC
Module_A	CDK1	CDK1	Definite	CDK1	CLOTRIMAZOLE		DTC	16680159
Module_A	TTK	TTK	Definite	TTK	FOSTAMATINIB	inhibitor	DrugBank	26516587
Module_A	TOP2A	TOP2A	Definite	TOP2A	PEFLOXACIN	inhibitor	DrugBank	11752352
Module_A	TOP2A	TOP2A	Definite	TOP2A	PODOFILOX	inhibitor	DrugBank|TdgClinicalTrial|TEND	16061385|1334447|10783066|11752352|1845848|1331331
Module_A	TOP2A	TOP2A	Definite	TOP2A	PACLITAXEL		TdgClinicalTrial
Module_A	TOP2A	TOP2A	Definite	TOP2A	DAUNORUBICIN HYDROCHLORIDE	inhibitor	ChemblInteractions
Module_A	TOP2A	TOP2A	Definite	TOP2A	FINAFLOXACIN	inhibitor	DrugBank	25808831
Module_A	TOP2A	TOP2A	Definite	TOP2A	CIPROFLOXACIN	inhibitor	DrugBank	3015015|1323952|11752352
Module_A	TOP2A	TOP2A	Definite	TOP2A	DAUNORUBICIN CITRATE	inhibitor	ChemblInteractions
Module_A	TOP2A	TOP2A	Definite	TOP2A	LOMEFLOXACIN	inhibitor	DrugBank	11752352
Module_A	TOP2A	TOP2A	Definite	TOP2A	MITOXANTRONE	inhibitor	DrugBank|TdgClinicalTrial|NCI|TEND|GuideToPharmacology	10451375|11004693|18687447|11752352|9631585|9494516|11278845|9426516
Module_A	TOP2A	TOP2A	Definite	TOP2A	ETOPOSIDE PHOSPHATE	inhibitor	ChemblInteractions
Module_A	TOP2A	TOP2A	Definite	TOP2A	DAUNORUBICIN	inhibitor	DTC|DrugBank|TdgClinicalTrial|NCI	22260166|1963303|6380596|9494516
Module_A	TOP2A	TOP2A	Definite	TOP2A	DOXORUBICIN	inhibitor	DTC|DrugBank|TdgClinicalTrial|ClearityFoundationClinicalTrial|TEND|GuideToPharmacology	21388138|17016621|17578914|17010609|17351394|26211460|11752352|20170164|17089011|22276998
Module_A	TOP2A	TOP2A	Definite	TOP2A	DOXORUBICIN HYDROCHLORIDE	inhibitor	ChemblInteractions
Module_A	TOP2A	TOP2A	Definite	TOP2A	EPIRUBICIN	inhibitor	DrugBank|TdgClinicalTrial|TEND|PharmGKB	14728934|16234514|17639997
Module_A	TOP2A	TOP2A	Definite	TOP2A	IDARUBICIN	inhibitor	DrugBank|TdgClinicalTrial|TEND	10203104|8036155|12034365|11836027|11752352|10523799
Module_A	TOP2A	TOP2A	Definite	TOP2A	VINCRISTINE		NCI	9494516
Module_A	TOP2A	TOP2A	Definite	TOP2A	HYDROQUINONE		NCI	15833037
Module_A	TOP2A	TOP2A	Definite	TOP2A	MOXIFLOXACIN	inhibitor	DrugBank	20802486|20596674|11752352
Module_A	TOP2A	TOP2A	Definite	TOP2A	DIGITOXIN		DTC	16309315
Module_A	TOP2A	TOP2A	Definite	TOP2A	ENOXACIN	inhibitor	DrugBank	18471102|11752352|10089819
Module_A	TOP2A	TOP2A	Definite	TOP2A	MITOXANTRONE HYDROCHLORIDE	inhibitor	ChemblInteractions
Module_A	TOP2A	TOP2A	Definite	TOP2A	TENIPOSIDE	inhibitor	DrugBank|TdgClinicalTrial|ChemblInteractions|NCI|TEND	8702194|16271071|17361331|17514873|11752352|16480143|9426516
Module_A	TOP2A	TOP2A	Definite	TOP2A	NORFLOXACIN	inhibitor	DrugBank	11752352
Module_A	TOP2A	TOP2A	Definite	TOP2A	DACTINOMYCIN	inhibitor	DrugBank	7756657
Module_A	TOP2A	TOP2A	Definite	TOP2A	OFLOXACIN	inhibitor	DrugBank	2847647
Module_A	TOP2A	TOP2A	Definite	TOP2A	DEXRAZOXANE	inhibitor	DrugBank|NCI	11179439|17652819|10194547|11046078|12911317|17115008|11752352|11984069|11332155
Module_A	TOP2A	TOP2A	Definite	TOP2A	ETOPOSIDE	inhibitor	DTC|DrugBank|TdgClinicalTrial|ChemblInteractions|NCI|TEND|GuideToPharmacology	25466187|20006518|18258442|8823806|22867019|25240702|26291037|25003995|26216018|26292628|23360284|16271071|23920485|21435753|22867097|16759114|11678653|19386396|24931277|23566520|17361331|25922181|25941559|24507920|24775914|9485461|23353750|25815139|16309315|24012683|19691293|25800514|21644529|22620261|25945730|24334150|17514873|8870683|23711769|11752352|20863598|24095018|26264845|25799376|223647…
Module_A	TOP2A	TOP2A	Definite	TOP2A	IDARUBICIN HYDROCHLORIDE	inhibitor	ChemblInteractions
Module_A	TOP2A	TOP2A	Definite	TOP2A	AMSACRINE	inhibitor	DTC|DrugBank|NCI	1322791|8823806|10691026|8519659|19155103|22537681|17911018|8632768|19725581|11006484|11716434|11752352|25626146|11473732|1311390
Module_A	TOP2A	TOP2A	Definite	TOP2A	VALRUBICIN	inhibitor	DrugBank|TdgClinicalTrial|ChemblInteractions|TEND	11752352|16019763
Module_A	TOP2A	TOP2A	Definite	TOP2A	FLUOROURACIL		PharmGKB
Module_B	ILF3	ILF3	Definite	ILF3	CYCLOSPORINE		NCI	9843854
Module_B	GNL3	GNL3	Definite	GNL3	CYCLOPHOSPHAMIDE		PharmGKB
Module_B	GNL3	GNL3	Definite	GNL3	EPIRUBICIN		PharmGKB
Module_B	GNL3	GNL3	Definite	GNL3	FLUOROURACIL		PharmGKB
Module_B	SRSF1	SRSF1	Definite	SRSF1	COPPER		DrugBank	15359738

## Sheet: Drug-TF Interactions
Interaction information of drugs and genes: Drug-TF interaction network
Habib MotieGhader PhD, Esmaeil Safavi PhD, Ali Rezapour PhD, Fatemeh Firouzi Amoodizaj MSc, Roya asl iranifam MSc
Drug-TF Interactions
	search_term	match_term	match_type	gene	drug	interaction_types	sources	pmids
Module A	ATF1	ATF1	Definite	ATF1	PSEUDOEPHEDRINE	inhibitor	DrugBank	21631396
Module A	E2F1	E2F1	Definite	E2F1	BORTEZOMIB		NCI	11489836
Module A	E2F1	E2F1	Definite	E2F1	PRIMAQUINE		NCI	15450938
Module A	E2F1	E2F1	Definite	E2F1	FLUOROURACIL		NCI	9766655
Module A	E2F1	E2F1	Definite	E2F1	CARMUSTINE		NCI	11445852
Module A	E2F1	E2F1	Definite	E2F1	ETOPOSIDE		NCI	9766655|16849574
Module A	E2F1	E2F1	Definite	E2F1	ACETYLCYSTEINE		NCI	12754095
Module A	E2F1	E2F1	Definite	E2F1	METHOTREXATE		NCI	14654896
Module A	E2F1	E2F1	Definite	E2F1	IRINOTECAN		NCI	9766655
Module A	E2F1	E2F1	Definite	E2F1	PACLITAXEL		NCI	16849574
Module A	E2F1	E2F1	Definite	E2F1	VASOPRESSIN		NCI	12063292
Module A	E2F1	E2F1	Definite	E2F1	NICOTINE		NCI	16601104
Module A	E2F1	E2F1	Definite	E2F1	CISPLATIN		NCI	16849574
Module A	MYC	MYC	Definite	MYC	INDOMETHACIN		NCI	10403534
Module A	MYC	MYC	Definite	MYC	SULINDAC		NCI	12414619
Module A	MYC	MYC	Definite	MYC	AZACITIDINE		NCI	9006118
Module A	MYC	MYC	Definite	MYC	MELATONIN		NCI	7629697
Module A	MYC	MYC	Definite	MYC	BROMOCRIPTINE		NCI	11680511
Module A	MYC	MYC	Definite	MYC	THYROTROPIN		NCI	3125035|3726540
Module A	MYC	MYC	Definite	MYC	ESTRONE		NCI	12520970|12567859
Module A	MYC	MYC	Definite	MYC	QUINAPRIL		NCI	9370386
Module A	MYC	MYC	Definite	MYC	CISPLATIN		CIViC	28490518
Module A	MYC	MYC	Definite	MYC	VORINOSTAT		NCI	15583844
Module A	MYC	MYC	Definite	MYC	METHYLPREDNISOLONE		NCI	9169090
Module A	MYC	MYC	Definite	MYC	IMATINIB		NCI	15517875
Module A	MYC	MYC	Definite	MYC	IBRUTINIB		CIViC	28830912
Module A	MYC	MYC	Definite	MYC	OLAPARIB		CIViC	28490518
Module A	MYC	MYC	Definite	MYC	TEMOZOLOMIDE		CGI
Module A	MYC	MYC	Definite	MYC	CALCITRIOL		NCI	8490200|15598784
Module A	MYC	MYC	Definite	MYC	AMIFOSTINE		NCI	9450496
Module A	MYC	MYC	Definite	MYC	VERAPAMIL		NCI	1511424
Module A	MYC	MYC	Definite	MYC	CETUXIMAB		NCI	3085922
Module A	MYC	MYC	Definite	MYC	THIOGUANINE		NCI	1988936
Module A	MYC	MYC	Definite	MYC	GLUTAMINE		NCI	16898871
Module A	MYC	MYC	Definite	MYC	THROMBIN		NCI	3023371
Module A	ETS2	ETS2	Definite	ETS2	CARBOPLATIN		PharmGKB	31616045
Module A	ETS2	ETS2	Definite	ETS2	GEMCITABINE		PharmGKB	31616045
Module A	RB1	RB1	Definite	RB1	VORINOSTAT		JAX-CKB	18483379|23498719
Module A	RB1	RB1	Definite	RB1	PREDNISOLONE		JAX-CKB	28151717
Module A	RB1	RB1	Definite	RB1	EVEROLIMUS		JAX-CKB	28151717
Module A	RB1	RB1	Definite	RB1	RIBOCICLIB		JAX-CKB|CIViC	29236940|27542767|28151717|24795392
Module A	RB1	RB1	Definite	RB1	TOPOTECAN		JAX-CKB	26826116
Module A	RB1	RB1	Definite	RB1	FOSTAMATINIB		JAX-CKB	22237022
Module A	RB1	RB1	Definite	RB1	METHOTREXATE		JAX-CKB	28151717
Module A	RB1	RB1	Definite	RB1	ASPARAGINASE		JAX-CKB	28151717
Module A	RB1	RB1	Definite	RB1	ALPELISIB		CIViC	25002028
Module A	RB1	RB1	Definite	RB1	SIROLIMUS		JAX-CKB	21468343|23454836|1689463
Module A	RB1	RB1	Definite	RB1	TRAMETINIB		JAX-CKB	27488531
Module A	RB1	RB1	Definite	RB1	CISPLATIN		CGI
Module A	RB1	RB1	Definite	RB1	DEXAMETHASONE		JAX-CKB	28151717
Module A	RB1	RB1	Definite	RB1	MERCAPTOPURINE		JAX-CKB	28151717
Module A	RB1	RB1	Definite	RB1	BORTEZOMIB		JAX-CKB	28151717
Module A	RB1	RB1	Definite	RB1	PALBOCICLIB		JAX-CKB|CGI|CIViC	27012813|29236940|22711607|20473330|27020857|26649278|27488531|20354191
Module A	RB1	RB1	Definite	RB1	LORLATINIB		JAX-CKB	28285684
Module A	SMAD7	SMAD7	Definite	SMAD7	ALTEPLASE		NCI	15033458
Module A	TP53	TP53	Definite	TP53	PAZOPANIB		JAX-CKB|CIViC	26646755|25669829
Module A	TP53	TP53	Definite	TP53	PIMOZIDE		DTC
Module A	TP53	TP53	Definite	TP53	PEMBROLIZUMAB		JAX-CKB	28039262
Module A	TP53	TP53	Definite	TP53	OXALIPLATIN		JAX-CKB|CIViC	24957073|21468686
Module A	TP53	TP53	Definite	TP53	MITOMYCIN		CIViC	14514923
Module A	TP53	TP53	Definite	TP53	DECITABINE		CGI
Module A	TP53	TP53	Definite	TP53	ETOPOSIDE		JAX-CKB|CIViC	25964101|14514923|24065105
Module A	TP53	TP53	Definite	TP53	CRIZOTINIB		JAX-CKB	25971938|27149990|26438783
Module A	TP53	TP53	Definite	TP53	CHLORPROMAZINE		DTC
Module A	TP53	TP53	Definite	TP53	MAPROTILINE		DTC
Module A	TP53	TP53	Definite	TP53	RIBAVIRIN		DTC
Module A	TP53	TP53	Definite	TP53	METHYLDOPA		DrugBank	17327663
Module A	TP53	TP53	Definite	TP53	PROGESTERONE		NCI	16684279
Module A	TP53	TP53	Definite	TP53	DOPAMINE		DTC
Module A	TP53	TP53	Definite	TP53	NORTRIPTYLINE		DTC
Module A	TP53	TP53	Definite	TP53	TOPOTECAN		JAX-CKB	26438783
Module A	TP53	TP53	Definite	TP53	TRIFLUPROMAZINE		DTC
Module A	TP53	TP53	Definite	TP53	TRICLOCARBAN		DTC
Module A	TP53	TP53	Definite	TP53	FLUOROURACIL		DTC|PharmGKB
Module A	TP53	TP53	Definite	TP53	PROCHLORPERAZINE		DTC
Module A	TP53	TP53	Definite	TP53	DAUNORUBICIN HYDROCHLORIDE		DTC
Module A	TP53	TP53	Definite	TP53	ETHOPROPAZINE HYDROCHLORIDE		DTC
Module A	TP53	TP53	Definite	TP53	PERPHENAZINE		DTC
Module A	TP53	TP53	Definite	TP53	DOXORUBICIN		DTC|JAX-CKB|CGI|CIViC	25658463|21399868|16243804|23165797|26826118|26288684|22698404|17363498|9569050|24065105
Module A	TP53	TP53	Definite	TP53	VEMURAFENIB		JAX-CKB	26343583|28514312
Module A	TP53	TP53	Definite	TP53	DUVELISIB		JAX-CKB
Module A	TP53	TP53	Definite	TP53	VENETOCLAX		PharmGKB|FDA
Module A	TP53	TP53	Definite	TP53	HEXACHLOROPHENE		DTC
Module A	TP53	TP53	Definite	TP53	GEMCITABINE		JAX-CKB|CGI	27167172|23520471|21389100|27815358|26228206
Module A	TP53	TP53	Definite	TP53	OLAPARIB		JAX-CKB	22172724
Module A	TP53	TP53	Definite	TP53	TAMOXIFEN		DTC|CIViC	10786679
Module A	TP53	TP53	Definite	TP53	TAMOXIFEN CITRATE		DTC
Module A	TP53	TP53	Definite	TP53	METHOTREXATE		DTC|CIViC	17363498
Module A	TP53	TP53	Definite	TP53	ZINC CHLORIDE	chaperone	DrugBank	17327663|29843463
Module A	TP53	TP53	Definite	TP53	CYCLOPHOSPHAMIDE		JAX-CKB|PharmGKB	17388661|16243804|26438783
Module A	TP53	TP53	Definite	TP53	ALPELISIB		JAX-CKB	27659046
Module A	TP53	TP53	Definite	TP53	CLEMASTINE		DTC
Module A	TP53	TP53	Definite	TP53	CLOMIPRAMINE		DTC
Module A	TP53	TP53	Definite	TP53	ERLOTINIB		JAX-CKB	27659046
Module A	TP53	TP53	Definite	TP53	HYDRALAZINE HYDROCHLORIDE		DTC
Module A	TP53	TP53	Definite	TP53	CHLOROXINE		DTC
Module A	TP53	TP53	Definite	TP53	PACLITAXEL		JAX-CKB|NCI|CIViC	16459017|24065105
Module A	TP53	TP53	Definite	TP53	CLOFIBRATE		DTC	16680159
Module A	TP53	TP53	Definite	TP53	GRANISETRON		ClearityFoundationClinicalTrial
Module A	TP53	TP53	Definite	TP53	IFOSFAMIDE		JAX-CKB	23165797
Module A	TP53	TP53	Definite	TP53	MELPHALAN		DTC
Module A	TP53	TP53	Definite	TP53	WARFARIN		DTC
Module A	TP53	TP53	Definite	TP53	TRIFLUOPERAZINE		DTC|NCI	12415616
Module A	TP53	TP53	Definite	TP53	PROPYLTHIOURACIL		NCI	7790147
Module A	TP53	TP53	Definite	TP53	SERTRALINE HYDROCHLORIDE		DTC
Module A	TP53	TP53	Definite	TP53	ABEMACICLIB		JAX-CKB|CGI	27217383
Module A	TP53	TP53	Definite	TP53	ANISINDIONE		DTC
Module A	TP53	TP53	Definite	TP53	METHIMAZOLE		NCI	7790147
Module A	TP53	TP53	Definite	TP53	CISPLATIN		JAX-CKB|NCI|CGI|CIViC	25376608|25567130|9600935|11595686|25964101|23428903|26086967|11812076|27179933|8678559|14514923|23839309|28652249|18618574|26294215
Module A	TP53	TP53	Definite	TP53	METHYLENE BLUE		DTC
Module A	TP53	TP53	Definite	TP53	BEVACIZUMAB		JAX-CKB	27466356|23670029|17145525
Module A	TP53	TP53	Definite	TP53	EPIRUBICIN		JAX-CKB|PharmGKB	17388661|22903472
Module A	TP53	TP53	Definite	TP53	SALMETEROL XINAFOATE		DTC
Module A	TP53	TP53	Definite	TP53	MECHLORETHAMINE HYDROCHLORIDE		DTC
Module A	TP53	TP53	Definite	TP53	CLOTRIMAZOLE		DTC	16680159
Module A	TP53	TP53	Definite	TP53	LORLATINIB		JAX-CKB	28285684
Module A	TP53	TP53	Definite	TP53	MITOXANTRONE HYDROCHLORIDE		DTC
Module A	TP53	TP53	Definite	TP53	MENADIONE		DTC
Module A	TP53	TP53	Definite	TP53	CLADRIBINE		DTC
Module A	TP53	TP53	Definite	TP53	PRAMLINTIDE		CGI
Module A	TP53	TP53	Definite	TP53	HALOPERIDOL		NCI	16476148
Module A	TP53	TP53	Definite	TP53	BENZALKONIUM CHLORIDE		DTC
Module A	TP53	TP53	Definite	TP53	TRIFLURIDINE		JAX-CKB	25700705
Module A	TP53	TP53	Definite	TP53	PANITUMUMAB		JAX-CKB	28514312
Module A	TP53	TP53	Definite	TP53	PROCHLORPERAZINE EDISYLATE		DTC
Module A	TP53	TP53	Definite	TP53	TEMOZOLOMIDE		JAX-CKB|CIViC	21730979|24248532
Module A	TP53	TP53	Definite	TP53	DABRAFENIB		JAX-CKB	27659046
Module A	TP53	TP53	Definite	TP53	SULCONAZOLE NITRATE		DTC
Module A	TP53	TP53	Definite	TP53	CHLORAMBUCIL		DTC
Module A	TP53	TP53	Definite	TP53	SERTRALINE		DTC	16680159
Module A	TP53	TP53	Definite	TP53	LOPERAMIDE		DTC
Module A	TP53	TP53	Definite	TP53	CINNARIZINE		DTC	16680159
Module A	TP53	TP53	Definite	TP53	FENOFIBRATE		DTC	16680159
Module A	TP53	TP53	Definite	TP53	MERCAPTOPURINE		DTC
Module A	TP53	TP53	Definite	TP53	APOMORPHINE		DTC
Module A	TP53	TP53	Definite	TP53	VORINOSTAT		JAX-CKB|CIViC	26009011|25669829
Module A	TP53	TP53	Definite	TP53	IBRUTINIB		JAX-CKB	26563132
Module A	TP53	TP53	Definite	TP53	FURAZOLIDONE		DTC
Module A	TP53	TP53	Definite	TP53	ENALAPRIL		NCI	16900775
Module A	TP53	TP53	Definite	TP53	AZACITIDINE		DTC
Module A	TP53	TP53	Definite	TP53	DAUNORUBICIN		JAX-CKB	16243804
Module A	TP53	TP53	Definite	TP53	BORTEZOMIB	inhibitor	TALC|CIViC	28679691
Module A	TP53	TP53	Definite	TP53	MITOXANTRONE		DTC
Module A	TP53	TP53	Definite	TP53	DOCETAXEL		JAX-CKB|CIViC	21399868|22425996
Module A	TP53	TP53	Definite	TP53	CARBOPLATIN		JAX-CKB|CIViC	25567130|25658463|11595686|26494859|27998224
Module A	TP53	TP53	Definite	TP53	RITUXIMAB		NCI	11895917
Module A	TP53	TP53	Definite	TP53	DOXORUBICIN HYDROCHLORIDE		DTC
Module A	TP53	TP53	Definite	TP53	CYTARABINE		JAX-CKB
Module A	TP53	TP53	Definite	TP53	METHYLPREDNISOLONE		NCI	16684279
Module A	TP53	TP53	Definite	TP53	FLUPHENAZINE		DTC
Module A	TP53	TP53	Definite	TP53	TRAMETINIB		JAX-CKB	27659046
Module A	TP53	TP53	Definite	TP53	CETUXIMAB		CIViC	24957073
Module A	TP53	TP53	Definite	TP53	CAPECITABINE		CIViC	24957073
Module A	TP53	TP53	Definite	TP53	NITAZOXANIDE		DTC
Module A	TP53	TP53	Definite	TP53	ENCORAFENIB		JAX-CKB
Module A	TP53	TP53	Definite	TP53	RALOXIFENE		DTC
Module A	TP53	TP53	Definite	TP53	AZATHIOPRINE		DTC
Module A	TP53	TP53	Definite	TP53	NICLOSAMIDE		DTC
Module A	TP53	TP53	Definite	TP53	TRIAMTERENE		DTC
Module A	TP53	TP53	Definite	TP53	ECONAZOLE NITRATE		DTC
Module A	TP53	TP53	Definite	TP53	THIMEROSAL		DTC
Module A	TP53	TP53	Definite	TP53	AMOXAPINE		DTC
Module A	TP53	TP53	Definite	TP53	DASATINIB		JAX-CKB	26855149
Module A	TP53	TP53	Definite	TP53	IRINOTECAN		JAX-CKB	25567130
Module A	TP53	TP53	Definite	TP53	SIROLIMUS		JAX-CKB|NCI	26144316|16651424
Module A	TP53	TP53	Definite	TP53	PAROXETINE HYDROCHLORIDE		DTC
Module A	TP73	TP73	Definite	TP73	ZINC CHLORIDE	chaperone	DrugBank	17170001
Module A	TP73	TP73	Definite	TP73	CARBOPLATIN		NCI	12499281
Module A	TP73	TP73	Definite	TP73	METHYLDOPA	cofactor	DrugBank	17170001
Module A	TP73	TP73	Definite	TP73	TAZAROTENE		NCI	15610529
Module A	TP73	TP73	Definite	TP73	CISPLATIN		NCI	11689148
Module A	APC	APC	Definite	APC	VINORELBINE		JAX-CKB	22399804
Module A	APC	APC	Definite	APC	BINIMETINIB		JAX-CKB	26206338
Module A	APC	APC	Definite	APC	ERLOTINIB		JAX-CKB	17909047
Module A	APC	APC	Definite	APC	SIROLIMUS		JAX-CKB	18768809|20080688
Module A	APC	APC	Definite	APC	REGORAFENIB		JAX-CKB	27004155
Module A	APC	APC	Definite	APC	VANDETANIB		JAX-CKB	20811697
Module A	APC	APC	Definite	APC	NICLOSAMIDE		JAX-CKB	21531761
Module A	APC	APC	Definite	APC	DASATINIB		JAX-CKB	20473900
Module A	APC	APC	Definite	APC	TRASTUZUMAB		JAX-CKB	27626067
Module A	APC	APC	Definite	APC	FLUOROURACIL		JAX-CKB	27626067
Module A	APC	APC	Definite	APC	LEUCOVORIN		JAX-CKB	27626067
Module A	APC	APC	Definite	APC	SULINDAC		JAX-CKB	19755659
Module A	APC	APC	Definite	APC	LIOTHYRONINE SODIUM		NCI	12856637
Module A	APC	APC	Definite	APC	PYRVINIUM		JAX-CKB	20890287
Module A	APC	APC	Definite	APC	IBUPROFEN		JAX-CKB	17909047
Module A	CTNNB1	CTNNB1	Definite	CTNNB1	LETROZOLE		CGI
Module A	CTNNB1	CTNNB1	Definite	CTNNB1	TRAMETINIB		JAX-CKB	26343583
Module A	CTNNB1	CTNNB1	Definite	CTNNB1	EVEROLIMUS		CGI
Module A	CTNNB1	CTNNB1	Definite	CTNNB1	IMATINIB		JAX-CKB	26861905
Module A	CTNNB1	CTNNB1	Definite	CTNNB1	LENALIDOMIDE		PharmGKB	26521987
Module A	CTNNB1	CTNNB1	Definite	CTNNB1	UREA		DrugBank	10592235|17139284|17016423
Module A	CTNNB1	CTNNB1	Definite	CTNNB1	THALIDOMIDE		PharmGKB	26521987
Module A	CTNNB1	CTNNB1	Definite	CTNNB1	CYCLOPHOSPHAMIDE		PharmGKB	26521987
Module A	CTNNB1	CTNNB1	Definite	CTNNB1	FLUORESCEIN SODIUM		DTC	22889313
Module A	CTNNB1	CTNNB1	Definite	CTNNB1	DEXAMETHASONE		PharmGKB	26521987
Module A	CTNNB1	CTNNB1	Definite	CTNNB1	TEMSIROLIMUS		JAX-CKB	27016228
Module A	DNMT1	DNMT1	Definite	DNMT1	PROCAINE	inhibitor	DrugBank	12941824|28926119
Module A	DNMT1	DNMT1	Definite	DNMT1	PROCAINAMIDE	other/unknown	DrugBank	16230360|15188362|2066944|15795105
Module A	DNMT1	DNMT1	Definite	DNMT1	CEPHALOTHIN		DTC
Module A	DNMT1	DNMT1	Definite	DNMT1	HYDROXYUREA		NCI	2422298
Module A	DNMT1	DNMT1	Definite	DNMT1	FLUCYTOSINE	other/unknown	DrugBank	17897676|17139284|17016423|8441637
Module A	DNMT1	DNMT1	Definite	DNMT1	IFOSFAMIDE		TdgClinicalTrial|TEND
Module A	DNMT1	DNMT1	Definite	DNMT1	FLOXURIDINE		NCI	15899874
Module A	DNMT1	DNMT1	Definite	DNMT1	AZACITIDINE	inhibitor	DrugBank|TdgClinicalTrial|ChemblInteractions|NCI|TEND|TTD	2443243|12011120|11700387|17612710|20126405|6173384|14585280|15793220|11752352|18627335|19589026|16341239
Module A	DNMT1	DNMT1	Definite	DNMT1	CISPLATIN		CIViC	21458988
Module A	DNMT1	DNMT1	Definite	DNMT1	DECITABINE	inhibitor	DrugBank|TdgClinicalTrial|ChemblInteractions|TEND|CIViC	16015501|20072836|11688997|25968887|11259619|18398832|11352938|11752352|11069027|12907443|17023173|18425818
Module A	DNMT1	DNMT1	Definite	DNMT1	MITOXANTRONE		NCI	12878861
Module A	EHMT2	EHMT2	Definite	EHMT2	BISMUTH SUBSALICYLATE		DTC
Module A	EHMT2	EHMT2	Definite	EHMT2	BROMOCRIPTINE MESYLATE		DTC
Module A	EHMT2	EHMT2	Definite	EHMT2	CEFOTAXIME SODIUM		DTC
Module A	EHMT2	EHMT2	Definite	EHMT2	DACTINOMYCIN		DTC
Module A	EHMT2	EHMT2	Definite	EHMT2	ENOXIMONE		DTC
Module A	EHMT2	EHMT2	Definite	EHMT2	BUFEXAMAC		DTC
Module A	EHMT2	EHMT2	Definite	EHMT2	PROMAZINE HYDROCHLORIDE		DTC
Module A	EHMT2	EHMT2	Definite	EHMT2	CYCLOPHOSPHAMIDE		DTC
Module A	EHMT2	EHMT2	Definite	EHMT2	DAUNORUBICIN HYDROCHLORIDE		DTC
Module A	EHMT2	EHMT2	Definite	EHMT2	DEXBROMPHENIRAMINE		DTC
Module A	EHMT2	EHMT2	Definite	EHMT2	DIETHYLCARBAMAZINE CITRATE		DTC
Module A	EHMT2	EHMT2	Definite	EHMT2	DEQUALINIUM CHLORIDE		DTC
Module A	EHMT2	EHMT2	Definite	EHMT2	PHYSOSTIGMINE		DTC
Module A	EHMT2	EHMT2	Definite	EHMT2	BETAINE HYDROCHLORIDE		DTC
Module A	EHMT2	EHMT2	Definite	EHMT2	PALIPERIDONE		DTC
Module A	EHMT2	EHMT2	Definite	EHMT2	DYCLONINE		DTC
Module A	EHMT2	EHMT2	Definite	EHMT2	TOLAZAMIDE		DTC
Module A	EHMT2	EHMT2	Definite	EHMT2	FLUTAMIDE		DTC
Module A	EHMT2	EHMT2	Definite	EHMT2	CEFACLOR		DTC
Module A	EHMT2	EHMT2	Definite	EHMT2	CHLOROXINE		DTC
Module A	EHMT2	EHMT2	Definite	EHMT2	MELPHALAN		DTC
Module A	EHMT2	EHMT2	Definite	EHMT2	RABEPRAZOLE		DTC
Module A	EHMT2	EHMT2	Definite	EHMT2	CLOFAZIMINE		DTC
Module A	EHMT2	EHMT2	Definite	EHMT2	RESCINNAMINE		DTC
Module A	EHMT2	EHMT2	Definite	EHMT2	NIMESULIDE		DTC
Module A	EHMT2	EHMT2	Definite	EHMT2	CAPTOPRIL		DTC
Module A	EHMT2	EHMT2	Definite	EHMT2	ALITRETINOIN		DTC
Module A	EHMT2	EHMT2	Definite	EHMT2	DIPYRIDAMOLE		DTC
Module A	EHMT2	EHMT2	Definite	EHMT2	FLUPHENAZINE		DTC
Module A	EHMT2	EHMT2	Definite	EHMT2	PYRITHIONE		DTC
Module A	EHMT2	EHMT2	Definite	EHMT2	LEVONORDEFRIN		DTC
Module A	EHMT2	EHMT2	Definite	EHMT2	PAROXETINE		DTC
Module A	EHMT2	EHMT2	Definite	EHMT2	SULFAPYRIDINE		DTC
Module A	EHMT2	EHMT2	Definite	EHMT2	TRIPROLIDINE		DTC
Module A	EHMT2	EHMT2	Definite	EHMT2	MIFEPRISTONE		DTC
Module A	EHMT2	EHMT2	Definite	EHMT2	HISTAMINE		DTC
Module A	EHMT2	EHMT2	Definite	EHMT2	SERTACONAZOLE NITRATE		DTC
Module A	EHMT2	EHMT2	Definite	EHMT2	OXITRIPTAN		DTC
Module A	EHMT2	EHMT2	Definite	EHMT2	PROPRANOLOL		DTC
Module A	EHMT2	EHMT2	Definite	EHMT2	DOXORUBICIN HYDROCHLORIDE		DTC
Module A	EHMT2	EHMT2	Definite	EHMT2	ORPHENADRINE CITRATE		DTC
Module A	EHMT2	EHMT2	Definite	EHMT2	PAPAVERINE		DTC
Module A	EHMT2	EHMT2	Definite	EHMT2	PHENELZINE SULFATE		DTC
Module A	EHMT2	EHMT2	Definite	EHMT2	ISOETHARINE		DTC
Module A	EHMT2	EHMT2	Definite	EHMT2	HYDROXYZINE PAMOATE		DTC
Module A	EHMT2	EHMT2	Definite	EHMT2	IODOFORM		DTC
Module A	EHMT2	EHMT2	Definite	EHMT2	RANITIDINE		DTC
Module A	EHMT2	EHMT2	Definite	EHMT2	AMANTADINE HYDROCHLORIDE		DTC
Module A	EHMT2	EHMT2	Definite	EHMT2	ALFUZOSIN		DTC
Module A	EHMT2	EHMT2	Definite	EHMT2	SALMETEROL XINAFOATE		DTC
Module A	EHMT2	EHMT2	Definite	EHMT2	TRETINOIN		DTC
Module A	EHMT2	EHMT2	Definite	EHMT2	CYCLOSERINE		DTC
Module A	EHMT2	EHMT2	Definite	EHMT2	CHLOROQUINE		DTC
Module A	EHMT2	EHMT2	Definite	EHMT2	KETOCONAZOLE		DTC
Module A	EHMT2	EHMT2	Definite	EHMT2	RAZOXANE		DTC
Module A	EHMT2	EHMT2	Definite	EHMT2	ETHAMSYLATE		DTC
Module A	EHMT2	EHMT2	Definite	EHMT2	NICLOSAMIDE		DTC
Module A	EHMT2	EHMT2	Definite	EHMT2	APAZONE		DTC
Module A	EHMT2	EHMT2	Definite	EHMT2	RALOXIFENE HYDROCHLORIDE		DTC
Module A	EHMT2	EHMT2	Definite	EHMT2	ERGOCALCIFEROL		DTC
Module A	EHMT2	EHMT2	Definite	EHMT2	PIRENZEPINE		DTC
Module A	EHMT2	EHMT2	Definite	EHMT2	CYTARABINE		DTC
Module A	EHMT2	EHMT2	Definite	EHMT2	CEFOTAXIME		DTC
Module A	EHMT2	EHMT2	Definite	EHMT2	NISOLDIPINE		DTC
Module A	EHMT2	EHMT2	Definite	EHMT2	BRIMONIDINE		DTC
Module A	EHMT2	EHMT2	Definite	EHMT2	DOXYLAMINE		DTC
Module A	EHMT2	EHMT2	Definite	EHMT2	LANSOPRAZOLE		DTC
Module A	EHMT2	EHMT2	Definite	EHMT2	MOLINDONE		DTC
Module A	EHMT2	EHMT2	Definite	EHMT2	FENOLDOPAM		DTC
Module A	EHMT2	EHMT2	Definite	EHMT2	FLUNARIZINE		DTC
Module A	EHMT2	EHMT2	Definite	EHMT2	BEPRIDIL		DTC
Module A	EHMT2	EHMT2	Definite	EHMT2	THEOPHYLLINE		DTC
Module A	EHMT2	EHMT2	Definite	EHMT2	TELMISARTAN		DTC
Module A	EHMT2	EHMT2	Definite	EHMT2	ISOETHARINE MESYLATE		DTC
Module A	EHMT2	EHMT2	Definite	EHMT2	CEFOTIAM HYDROCHLORIDE		DTC
Module A	EHMT2	EHMT2	Definite	EHMT2	DOXYCYCLINE		DTC
Module A	EHMT2	EHMT2	Definite	EHMT2	DEFERIPRONE		DTC
Module A	EHMT2	EHMT2	Definite	EHMT2	DOPAMINE HYDROCHLORIDE		DTC
Module A	EHMT2	EHMT2	Definite	EHMT2	CYCLOPHOSPHAMIDE		DTC
Module A	EHMT2	EHMT2	Definite	EHMT2	NIFEDIPINE		DTC
Module A	EHMT2	EHMT2	Definite	EHMT2	MAPROTILINE HYDROCHLORIDE		DTC
Module A	EHMT2	EHMT2	Definite	EHMT2	METHIMAZOLE		DTC
Module A	EHMT2	EHMT2	Definite	EHMT2	MESALAMINE		DTC
Module A	EHMT2	EHMT2	Definite	EHMT2	CEPHALOTHIN		DTC
Module A	EHMT2	EHMT2	Definite	EHMT2	HYDRALAZINE		DTC
Module A	EHMT2	EHMT2	Definite	EHMT2	GALLAMINE		DTC
Module A	EHMT2	EHMT2	Definite	EHMT2	DOPAMINE		DTC
Module A	EHMT2	EHMT2	Definite	EHMT2	AMILORIDE		DTC
Module A	EHMT2	EHMT2	Definite	EHMT2	DIMERCAPROL		DTC
Module A	EHMT2	EHMT2	Definite	EHMT2	CEPHALEXIN		DTC
Module A	EHMT2	EHMT2	Definite	EHMT2	OMEPRAZOLE MAGNESIUM		DTC
Module A	EHMT2	EHMT2	Definite	EHMT2	TRIFLUOPERAZINE		DTC
Module A	EHMT2	EHMT2	Definite	EHMT2	OXYMETHOLONE		DTC
Module A	EHMT2	EHMT2	Definite	EHMT2	BUSPIRONE		DTC
Module A	EHMT2	EHMT2	Definite	EHMT2	CEFAZOLIN		DTC
Module A	EHMT2	EHMT2	Definite	EHMT2	ESTRADIOL		DTC
Module A	EHMT2	EHMT2	Definite	EHMT2	CYSTEAMINE HYDROCHLORIDE		DTC
Module A	EHMT2	EHMT2	Definite	EHMT2	ETHACRYNIC ACID		DTC
Module A	EHMT2	EHMT2	Definite	EHMT2	METHOTREXATE		DTC
Module A	EHMT2	EHMT2	Definite	EHMT2	NALOXONE HYDROCHLORIDE		DTC
Module A	EHMT2	EHMT2	Definite	EHMT2	THIOTEPA		DTC
Module A	EHMT2	EHMT2	Definite	EHMT2	METHYSERGIDE		DTC
Module A	EHMT2	EHMT2	Definite	EHMT2	PROCHLORPERAZINE EDISYLATE		DTC
Module A	EHMT2	EHMT2	Definite	EHMT2	LEVODOPA		DTC
Module A	EHMT2	EHMT2	Definite	EHMT2	EFLORNITHINE		DTC
Module A	EHMT2	EHMT2	Definite	EHMT2	HYDROQUINONE		DTC
Module A	EHMT2	EHMT2	Definite	EHMT2	METERGOLINE		DTC
Module A	EHMT2	EHMT2	Definite	EHMT2	ETHOPROPAZINE		DTC
Module A	EHMT2	EHMT2	Definite	EHMT2	ANTHRALIN		DTC
Module A	EHMT2	EHMT2	Definite	EHMT2	PROFLAVINE		DTC
Module A	EHMT2	EHMT2	Definite	EHMT2	ADEFOVIR DIPIVOXIL		DTC
Module A	EHMT2	EHMT2	Definite	EHMT2	PAROXETINE HYDROCHLORIDE		DTC
Module A	EHMT2	EHMT2	Definite	EHMT2	NALIDIXIC ACID		DTC
Module A	EHMT2	EHMT2	Definite	EHMT2	MIANSERIN HYDROCHLORIDE		DTC
Module A	EHMT2	EHMT2	Definite	EHMT2	CYCLOBENZAPRINE HYDROCHLORIDE		DTC
Module A	EHMT2	EHMT2	Definite	EHMT2	CITALOPRAM		DTC
Module A	EHMT2	EHMT2	Definite	EHMT2	PHENELZINE		DTC
Module A	EHMT2	EHMT2	Definite	EHMT2	PROMETHAZINE		DTC
Module A	EHMT2	EHMT2	Definite	EHMT2	BETAXOLOL HYDROCHLORIDE		DTC
Module A	EHMT2	EHMT2	Definite	EHMT2	GUANFACINE		DTC
Module A	EHMT2	EHMT2	Definite	EHMT2	SULFINPYRAZONE		DTC
Module A	EHMT2	EHMT2	Definite	EHMT2	GLUTAMIC ACID HYDROCHLORIDE		DTC
Module A	EHMT2	EHMT2	Definite	EHMT2	TAMOXIFEN		DTC
Module A	EHMT2	EHMT2	Definite	EHMT2	MENADIONE		DTC
Module A	EHMT2	EHMT2	Definite	EHMT2	METHYLERGONOVINE		DTC
Module A	EHMT2	EHMT2	Definite	EHMT2	DIAZOXIDE		DTC
Module A	EHMT2	EHMT2	Definite	EHMT2	DISULFIRAM		DTC
Module A	EHMT2	EHMT2	Definite	EHMT2	IMIPRAMINE		DTC
Module A	EHMT2	EHMT2	Definite	EHMT2	CARBIDOPA		DTC
Module A	EHMT2	EHMT2	Definite	EHMT2	TAMOXIFEN CITRATE		DTC
Module A	EHMT2	EHMT2	Definite	EHMT2	BROMOCRIPTINE		DTC
Module A	EHMT2	EHMT2	Definite	EHMT2	APOMORPHINE		DTC
Module A	EHMT2	EHMT2	Definite	EHMT2	BENSERAZIDE		DTC
Module A	EHMT2	EHMT2	Definite	EHMT2	OMEPRAZOLE		DTC
Module A	EHMT2	EHMT2	Definite	EHMT2	LOVASTATIN		DTC
Module A	EHMT2	EHMT2	Definite	EHMT2	OXYTETRACYCLINE		DTC
Module A	EHMT2	EHMT2	Definite	EHMT2	EPINEPHRINE BITARTRATE		DTC
Module A	EHMT2	EHMT2	Definite	EHMT2	AMSACRINE		DTC
Module A	EHMT2	EHMT2	Definite	EHMT2	MITOXANTRONE HYDROCHLORIDE		DTC
Module A	EHMT2	EHMT2	Definite	EHMT2	METHYLDOPA		DTC
Module A	EHMT2	EHMT2	Definite	EHMT2	INAMRINONE		DTC
Module A	EHMT2	EHMT2	Definite	EHMT2	METHAZOLAMIDE		DTC
Module A	EHMT2	EHMT2	Definite	EHMT2	CYSTEAMINE		DTC
Module A	EHMT2	EHMT2	Definite	EHMT2	DYCLONINE HYDROCHLORIDE		DTC
Module A	EHMT2	EHMT2	Definite	EHMT2	CEPHAPIRIN SODIUM		DTC
Module A	EHMT2	EHMT2	Definite	EHMT2	CEFOTETAN		DTC
Module A	EHMT2	EHMT2	Definite	EHMT2	DEMECLOCYCLINE HYDROCHLORIDE		DTC
Module A	EHMT2	EHMT2	Definite	EHMT2	CHLORPROMAZINE HYDROCHLORIDE		DTC
Module A	EHMT2	EHMT2	Definite	EHMT2	PROCHLORPERAZINE		DTC
Module A	EHMT2	EHMT2	Definite	EHMT2	DIACEREIN		DTC
Module A	EHMT2	EHMT2	Definite	EHMT2	PIRETANIDE		DTC
Module A	EHMT2	EHMT2	Definite	EHMT2	NICARDIPINE		DTC
Module A	EHMT2	EHMT2	Definite	EHMT2	NORFLOXACIN		DTC
Module A	EHMT2	EHMT2	Definite	EHMT2	GALLAMINE TRIETHIODIDE		DTC
Module A	EHMT2	EHMT2	Definite	EHMT2	CISPLATIN		DTC
Module A	EHMT2	EHMT2	Definite	EHMT2	CEPHALOTHIN SODIUM		DTC
Module A	EHMT2	EHMT2	Definite	EHMT2	EPHEDRINE SULFATE		DTC
Module A	EHMT2	EHMT2	Definite	EHMT2	FOMEPIZOLE		DTC
Module A	EHMT2	EHMT2	Definite	EHMT2	MITOXANTRONE		DTC
Module A	EHMT2	EHMT2	Definite	EHMT2	THIOGUANINE		DTC
Module A	EHMT2	EHMT2	Definite	EHMT2	FLUSPIRILENE		DTC
Module A	EHMT2	EHMT2	Definite	EHMT2	SULFADIAZINE, SILVER		DTC
Module A	EHMT2	EHMT2	Definite	EHMT2	NOREPINEPHRINE		DTC
Module A	EHMT2	EHMT2	Definite	EHMT2	CHOLECALCIFEROL		DTC
Module A	EHMT2	EHMT2	Definite	EHMT2	CLOMETHIAZOLE		DTC
Module A	EHMT2	EHMT2	Definite	EHMT2	KETANSERIN		DTC
Module A	EHMT2	EHMT2	Definite	EHMT2	RISEDRONIC ACID		DTC
Module A	EHMT2	EHMT2	Definite	EHMT2	DICYCLOMINE		DTC
Module A	EHMT2	EHMT2	Definite	EHMT2	ISOPROTERENOL		DTC
Module A	EHMT2	EHMT2	Definite	EHMT2	ZIPRASIDONE		DTC
Module A	EHMT2	EHMT2	Definite	EHMT2	PYROGALLOL		DTC
Module A	EHMT2	EHMT2	Definite	EHMT2	VINPOCETINE		DTC
Module A	EHMT2	EHMT2	Definite	EHMT2	CYSTEINE		DTC
Module A	EHMT2	EHMT2	Definite	EHMT2	DILTIAZEM HYDROCHLORIDE		DTC
Module A	EHMT2	EHMT2	Definite	EHMT2	PHENINDIONE		DTC
Module A	EHMT2	EHMT2	Definite	EHMT2	NICARDIPINE HYDROCHLORIDE		DTC
Module A	EHMT2	EHMT2	Definite	EHMT2	SULINDAC		DTC
Module A	EHMT2	EHMT2	Definite	EHMT2	PROMETHAZINE HYDROCHLORIDE		DTC
Module A	EHMT2	EHMT2	Definite	EHMT2	DEBRISOQUIN SULFATE		DTC
Module A	EHMT2	EHMT2	Definite	EHMT2	LOMEFLOXACIN		DTC
Module A	EHMT2	EHMT2	Definite	EHMT2	TANNIC ACID		DTC
Module A	EHMT2	EHMT2	Definite	EHMT2	TOLFENAMIC ACID		DTC
Module A	EHMT2	EHMT2	Definite	EHMT2	STREPTOMYCIN		DTC
Module A	EHMT2	EHMT2	Definite	EHMT2	ISOCONAZOLE		DTC
Module A	EHMT2	EHMT2	Definite	EHMT2	IDARUBICIN		DTC
Module A	EHMT2	EHMT2	Definite	EHMT2	MESORIDAZINE		DTC
Module A	EHMT2	EHMT2	Definite	EHMT2	DAUNORUBICIN		DTC
Module A	EHMT2	EHMT2	Definite	EHMT2	TRIMETREXATE		DTC
Module A	EHMT2	EHMT2	Definite	EHMT2	YOHIMBINE		DTC
Module A	HDAC1	HDAC1	Definite	HDAC1	PANOBINOSTAT	inhibitor	TALC|DTC|DrugBank|MyCancerGenome|TdgClinicalTrial|GuideToPharmacology|CancerCommons|TTD	24694055|17145876|17455259
Module A	HDAC1	HDAC1	Definite	HDAC1	DAUNORUBICIN		DTC	22260166
Module A	HDAC1	HDAC1	Definite	HDAC1	ROMIDEPSIN	antagonist|inhibitor	TALC|DrugBank|MyCancerGenome|TdgClinicalTrial|ChemblInteractions|TEND|GuideToPharmacology|TTD	21587264
Module A	HDAC1	HDAC1	Definite	HDAC1	VORINOSTAT	inhibitor	TALC|DTC|DrugBank|MyCancerGenome|TdgClinicalTrial|ChemblInteractions|TEND|GuideToPharmacology|TTD	24694055|17694093|19344175|19966789|26211462|23622981|22260166|11752352|18381238|20491440|21548582|23672185|19084294
Module A	HDAC1	HDAC1	Definite	HDAC1	METHYLDOPA	cofactor	DrugBank	16439135
Module A	HDAC1	HDAC1	Definite	HDAC1	BELINOSTAT	inhibitor	TALC|DTC|DrugBank|MyCancerGenome|TdgClinicalTrial|ChemblInteractions|GuideToPharmacology	25937017|28090369
Module A	HDAC1	HDAC1	Definite	HDAC1	PANOBINOSTAT LACTATE	inhibitor	ChemblInteractions
Module A	HDAC1	HDAC1	Definite	HDAC1	ZINC CHLORIDE	cofactor	DrugBank	16439135|29616828
Module A	HDAC1	HDAC1	Definite	HDAC1	VALPROIC ACID		DTC	18294844|16921367|25304896
Module A	HDAC1	HDAC1	Definite	HDAC1	FINGOLIMOD	inhibitor	DrugBank	26053034|31826690|24859201
Module A	HDAC1	HDAC1	Definite	HDAC1	PHENYLBUTANOIC ACID		DTC|TTD	24044874
Module A	ILF3	ILF3	Definite	ILF3	CYCLOSPORINE		NCI	9843854
Module A	KLF5	KLF5	Definite	KLF5	OUABAIN		DTC
Module A	MYCN	MYCN	Definite	MYCN	SONIDEGIB		CIViC	24651015
Module A	MYCN	MYCN	Definite	MYCN	CYCLOPHOSPHAMIDE		NCI	12439032
Module A	MYCN	MYCN	Definite	MYCN	DINUTUXIMAB		PharmGKB|FDA
Module A	MYCN	MYCN	Definite	MYCN	VINCRISTINE		NCI	12439032
Module A	MYCN	MYCN	Definite	MYCN	CISPLATIN		NCI	12439032
Module A	MYCN	MYCN	Definite	MYCN	TRETINOIN		NCI	11107126
Module A	MYCN	MYCN	Definite	MYCN	PANOBINOSTAT		CIViC	26733615
Module A	MYCN	MYCN	Definite	MYCN	ETOPOSIDE		NCI	12439032
Module A	NFKB1	NFKB1	Definite	NFKB1	BORTEZOMIB		ClearityFoundationClinicalTrial
Module A	NFKB1	NFKB1	Definite	NFKB1	BACLOFEN		DTC
Module A	NFKB1	NFKB1	Definite	NFKB1	PROTRIPTYLINE		DTC
Module A	NFKB1	NFKB1	Definite	NFKB1	HYDROQUINONE		DTC
Module A	NFKB1	NFKB1	Definite	NFKB1	CHLORAMBUCIL		DTC
Module A	NFKB1	NFKB1	Definite	NFKB1	SULFAPHENAZOLE		DTC
Module A	NFKB1	NFKB1	Definite	NFKB1	DISULFIRAM		DTC
Module A	NFKB1	NFKB1	Definite	NFKB1	THALIDOMIDE	antagonist	DrugBank|TdgClinicalTrial|TEND	11752352|15723633
Module A	NFKB1	NFKB1	Definite	NFKB1	ARTESUNATE		DTC	25074847
Module A	NFKB1	NFKB1	Definite	NFKB1	NIFEDIPINE		DTC
Module A	NFKB1	NFKB1	Definite	NFKB1	TRIAMCINOLONE		DTC
Module A	NFKB1	NFKB1	Definite	NFKB1	PSEUDOEPHEDRINE	inhibitor	DrugBank	21631396
Module A	NFKB1	NFKB1	Definite	NFKB1	MITOXANTRONE		DTC
Module A	NFKB1	NFKB1	Definite	NFKB1	HYDROCORTISONE		DTC
Module A	NFKB1	NFKB1	Definite	NFKB1	CHLORPROPAMIDE		DTC
Module A	NFKB1	NFKB1	Definite	NFKB1	PROMETHAZINE HYDROCHLORIDE		DTC
Module A	RELA	RELA	Definite	RELA	VORICONAZOLE		DTC	18625774
Module A	RELA	RELA	Definite	RELA	DEXAMETHASONE		DTC	23219855
Module A	RELA	RELA	Definite	RELA	GEFITINIB		PharmGKB	31664190
Module A	RELA	RELA	Definite	RELA	ARTESUNATE		DTC	25074847
Module A	SP1	SP1	Definite	SP1	METFORMIN		PharmGKB	24853734|29352482
Module A	SP3	SP3	Definite	SP3	DOXORUBICIN		NCI	17511886
Module A	STAT3	STAT3	Definite	STAT3	PYRIMETHAMINE		DTC	25984755
Module A	STAT3	STAT3	Definite	STAT3	DIGITOXIN		DTC
Module A	STAT3	STAT3	Definite	STAT3	NICLOSAMIDE		DTC
Module A	STAT3	STAT3	Definite	STAT3	DIGOXIN		DTC
Module A	STAT3	STAT3	Definite	STAT3	ACITRETIN		TTD
Module A	STAT3	STAT3	Definite	STAT3	OUABAIN		DTC
Module A	TCF7L2	TCF7L2	Definite	TCF7L2	REPAGLINIDE		PharmGKB	20054294
Module A	TCF7L2	TCF7L2	Definite	TCF7L2	HYDROCHLOROTHIAZIDE		PharmGKB
Module A	TCF7L2	TCF7L2	Definite	TCF7L2	TACROLIMUS		PharmGKB	23041303|21857094
Module A	TCF7L2	TCF7L2	Definite	TCF7L2	SIROLIMUS		PharmGKB	23041303|21857094
Module A	TCF7L2	TCF7L2	Definite	TCF7L2	CYCLOSPORINE		PharmGKB	23041303|21857094
Module A	BRCA2	BRCA2	Definite	BRCA2	VINORELBINE		JAX-CKB	26801247
Module A	BRCA2	BRCA2	Definite	BRCA2	GEMCITABINE		CIViC	29338080
Module A	BRCA2	BRCA2	Definite	BRCA2	CARBOPLATIN		JAX-CKB|CIViC	25847936
Module A	BRCA2	BRCA2	Definite	BRCA2	OLAPARIB		ClearityFoundationBiomarkers|JAX-CKB|CGI|CIViC|PharmGKB|OncoKB	31157963|23346317|75|26510020|26546619|20609467|30345884|25366685|19553641|32343890|1682772|28792849|25218906|322|28578601|21862407|30797618|26116172|21097693|32043779|15|24882434
Module A	BRCA2	BRCA2	Definite	BRCA2	CYCLOPHOSPHAMIDE		JAX-CKB	25589624
Module A	BRCA2	BRCA2	Definite	BRCA2	PACLITAXEL		JAX-CKB
Module A	BRCA2	BRCA2	Definite	BRCA2	TALAZOPARIB		JAX-CKB|CIViC|PharmGKB|OncoKB	26546619|23881923|28242752
Module A	BRCA2	BRCA2	Definite	BRCA2	NIRAPARIB		ClearityFoundationBiomarkers|JAX-CKB|PharmGKB|OncoKB	27717299
Module A	BRCA2	BRCA2	Definite	BRCA2	CHLORAMBUCIL		JAX-CKB	25193512
Module A	BRCA2	BRCA2	Definite	BRCA2	RUCAPARIB		ClearityFoundationBiomarkers|JAX-CKB|CGI|CIViC|PharmGKB|OncoKB	27908594|26779812|27002934|30051098
Module A	BRCA2	BRCA2	Definite	BRCA2	ETOPOSIDE		JAX-CKB	26116172
Module A	BRCA2	BRCA2	Definite	BRCA2	EVEROLIMUS		JAX-CKB	26546619
Module A	BRCA2	BRCA2	Definite	BRCA2	IRINOTECAN		JAX-CKB	26842236
Module A	BRCA2	BRCA2	Definite	BRCA2	CISPLATIN		JAX-CKB|CGI|CIViC	29338080|25847936|25193512|26801247
Module A	BRCA2	BRCA2	Definite	BRCA2	TEMOZOLOMIDE		CIViC	32043779
Module A	CREBBP	CREBBP	Definite	CREBBP	MIDAZOLAM		DTC	22137933
Module A	CREBBP	CREBBP	Definite	CREBBP	ESTAZOLAM		DTC	22137933
Module A	CREBBP	CREBBP	Definite	CREBBP	PAPAVERINE		DTC
Module A	CREBBP	CREBBP	Definite	CREBBP	COLCHICINE		DTC
Module A	CREBBP	CREBBP	Definite	CREBBP	ALPRAZOLAM		DTC	22137933
Module A	MEN1	MEN1	Definite	MEN1	METHYLENE BLUE		DTC
Module A	MEN1	MEN1	Definite	MEN1	TRIMETREXATE		DTC
Module A	MEN1	MEN1	Definite	MEN1	TANNIC ACID		DTC
Module A	MEN1	MEN1	Definite	MEN1	CHLORHEXIDINE HYDROCHLORIDE		DTC
Module A	MEN1	MEN1	Definite	MEN1	OLSALAZINE		DTC
Module A	MEN1	MEN1	Definite	MEN1	PLERIXAFOR		DTC
Module A	RBL2	RBL2	Definite	RBL2	SIROLIMUS		NCI	8895523
Module A	ESR1	ESR1	Definite	ESR1	LASOFOXIFENE	negative modulator|antagonist|agonist	DrugBank|TdgClinicalTrial|GuideToPharmacology|TTD	17456742
Module A	ESR1	ESR1	Definite	ESR1	PALBOCICLIB		CGI|CIViC|PharmGKB|FDA	25524798
Module A	ESR1	ESR1	Definite	ESR1	PYROGALLOL		DTC
Module A	ESR1	ESR1	Definite	ESR1	ESTRIOL	agonist	DrugBank|TdgClinicalTrial|TEND|GuideToPharmacology|TTD	2011412|11752352
Module A	ESR1	ESR1	Definite	ESR1	DIENOGEST		TdgClinicalTrial
Module A	ESR1	ESR1	Definite	ESR1	METHYLDOPA	cofactor	DrugBank	14640689
Module A	ESR1	ESR1	Definite	ESR1	NORETHYNODREL		DrugBank	20362049|20435135
Module A	ESR1	ESR1	Definite	ESR1	ESTROGENS, CONJUGATED SYNTHETIC A	agonist	ChemblInteractions
Module A	ESR1	ESR1	Definite	ESR1	OSPEMIFENE	agonist|antagonist|modulator	DrugBank|TdgClinicalTrial|ChemblInteractions|TTD	15255284|16153821
Module A	ESR1	ESR1	Definite	ESR1	DAUNORUBICIN HYDROCHLORIDE		DTC
Module A	ESR1	ESR1	Definite	ESR1	BORIC ACID		DTC
Module A	ESR1	ESR1	Definite	ESR1	NORGESTIMATE	agonist	DrugBank|TdgClinicalTrial|TEND	14672731|25970022|2175153|14670645
Module A	ESR1	ESR1	Definite	ESR1	CLOMIPHENE	agonist|antagonist	DrugBank|TdgClinicalTrial|TEND|GuideToPharmacology|TTD	19761360|18320435|19821295|20379036|20091498|2011412|17055820|15878925|11752352
Module A	ESR1	ESR1	Definite	ESR1	ESTRADIOL	agonist	DTC|DrugBank|TdgClinicalTrial|ChemblInteractions|TEND|TTD	20334368|20659801|17138652|25879485|16038533|23884115|2011412|11752352|17125913|16520733|24971815|19561619|24805199
Module A	ESR1	ESR1	Definite	ESR1	RALOXIFENE	antagonist|agonist	DTC|DrugBank|TdgClinicalTrial|TEND|GuideToPharmacology|PharmGKB|TTD|FDA	10477535|20659801|16951478|10507743|10376571|10418979|27546373|10485477|10068418|18778124|11752352
Module A	ESR1	ESR1	Definite	ESR1	ALPELISIB		PharmGKB|FDA
Module A	ESR1	ESR1	Definite	ESR1	LEFLUNOMIDE		PharmGKB	21174621
Module A	ESR1	ESR1	Definite	ESR1	ERIBULIN		PharmGKB|FDA
Module A	ESR1	ESR1	Definite	ESR1	FULVESTRANT	antagonist	TALC|DTC|DrugBank|TdgClinicalTrial|ChemblInteractions|CGI|TEND|CIViC|GuideToPharmacology|PharmGKB|TTD|FDA|OncoKB	20151846|24185512|19133777|26407012|15018596|25879485|12542403|15865850|11922402|12113237|17337183|17275315|19845386|11398912|12080538|24185510|11752352|20621492
Module A	ESR1	ESR1	Definite	ESR1	DOCETAXEL		PharmGKB|FDA
Module A	ESR1	ESR1	Definite	ESR1	OCTOCRYLENE		DrugBank	16079615
Module A	ESR1	ESR1	Definite	ESR1	BAZEDOXIFENE ACETATE	modulator	ChemblInteractions
Module A	ESR1	ESR1	Definite	ESR1	TESTOSTERONE	inhibitor	DTC|DrugBank	16038533|10973921|12676605
Module A	ESR1	ESR1	Definite	ESR1	SYNTHETIC CONJUGATED ESTROGENS, B	agonist	ChemblInteractions
Module A	ESR1	ESR1	Definite	ESR1	ETHYNODIOL DIACETATE	agonist	DrugBank	4123746|17139284|17016423
Module A	ESR1	ESR1	Definite	ESR1	OLAPARIB		PharmGKB|FDA
Module A	ESR1	ESR1	Definite	ESR1	MEDROXYPROGESTERONE ACETATE		PharmGKB	9860300
Module A	ESR1	ESR1	Definite	ESR1	DOXORUBICIN HYDROCHLORIDE		DTC
Module A	ESR1	ESR1	Definite	ESR1	MELATONIN	antagonist	DrugBank	15229223|19796047
Module A	ESR1	ESR1	Definite	ESR1	NALOXONE	other/unknown|antagonist	DrugBank	16546975
Module A	ESR1	ESR1	Definite	ESR1	MITOTANE		DrugBank|TTD	14579009
Module A	ESR1	ESR1	Definite	ESR1	CLOMIPHENE CITRATE	modulator	ChemblInteractions
Module A	ESR1	ESR1	Definite	ESR1	OXYMETHOLONE		DTC
Module A	ESR1	ESR1	Definite	ESR1	NORGESTREL		TdgClinicalTrial|TEND
Module A	ESR1	ESR1	Definite	ESR1	RIBOCICLIB		PharmGKB|FDA
Module A	ESR1	ESR1	Definite	ESR1	RETINOL		DTC
Module A	ESR1	ESR1	Definite	ESR1	TAMOXIFEN	agonist|antagonist	DTC|ClearityFoundationBiomarkers|DrugBank|TdgClinicalTrial|ClearityFoundationClinicalTrial|CGI|TEND|CIViC|GuideToPharmacology|PharmGKB|TTD|FDA	24398047|24185512|20659801|20512796|11906441|2011412|24185510|11752352|16735120|17713466|20621492
Module A	ESR1	ESR1	Definite	ESR1	CISPLATIN		PharmGKB	21430602
Module A	ESR1	ESR1	Definite	ESR1	ETHINYL ESTRADIOL	agonist	DrugBank|ChemblInteractions|GuideToPharmacology	17124377|19434891|17095591|17138652|19237207|11752352|17125913|17142999
Module A	ESR1	ESR1	Definite	ESR1	GESTRINONE	antagonist|agonist	DrugBank|TTD
Module A	ESR1	ESR1	Definite	ESR1	TOREMIFENE CITRATE	modulator	ChemblInteractions
Module A	ESR1	ESR1	Definite	ESR1	ESTRADIOL ACETATE	agonist	ChemblInteractions
Module A	ESR1	ESR1	Definite	ESR1	ESTRADIOL CYPIONATE	agonist	ChemblInteractions
Module A	ESR1	ESR1	Definite	ESR1	DOMIPHEN BROMIDE		DTC
Module A	ESR1	ESR1	Definite	ESR1	PERMETHRIN		DrugBank	16395479
Module A	ESR1	ESR1	Definite	ESR1	FLUOXYMESTERONE	antagonist	DrugBank	3058238|10637238|8622076|7044524|16538529
Module A	ESR1	ESR1	Definite	ESR1	CAMPHOR		DTC
Module A	ESR1	ESR1	Definite	ESR1	PRASTERONE	binder	DrugBank	15994348
Module A	ESR1	ESR1	Definite	ESR1	ESTRADIOL VALERATE	agonist	ChemblInteractions
Module A	ESR1	ESR1	Definite	ESR1	DIENESTROL	agonist	DTC|DrugBank|TdgClinicalTrial|ChemblInteractions|TEND|TTD	15276617|3622377|9048584|9558716|11752352|3334987|18976723
Module A	ESR1	ESR1	Definite	ESR1	TRIAMTERENE		DTC
Module A	ESR1	ESR1	Definite	ESR1	ZINC CHLORIDE	binder	DrugBank	14640689
Module A	ESR1	ESR1	Definite	ESR1	MESTRANOL	agonist	DrugBank|TdgClinicalTrial|ChemblInteractions|TEND|TTD	20497523|20524981|11752352
Module A	ESR1	ESR1	Definite	ESR1	CHLOROTRIANISENE	agonist	DTC|DrugBank|TdgClinicalTrial|TEND|TTD	6872937|17236558|11752352|2307235
Module A	ESR1	ESR1	Definite	ESR1	LEVONORGESTREL	other/unknown	DrugBank|TdgClinicalTrial|TEND	12589940|16325240|17634204|16609013|16307966|21791876|1562565|16084894
Module A	ESR1	ESR1	Definite	ESR1	PHENOLPHTHALEIN	agonist	DTC|DrugBank	3620717
Module A	ESR1	ESR1	Definite	ESR1	TRILOSTANE	allosteric modulator	DrugBank	16806905|17109615|12209583
Module A	ESR1	ESR1	Definite	ESR1	NORELGESTROMIN		TdgClinicalTrial
Module A	ESR1	ESR1	Definite	ESR1	ALLYLESTRENOL	agonist	DrugBank	8820988|17103262|17203775|17118173|17341305|17415709
Module A	ESR1	ESR1	Definite	ESR1	LETROZOLE		ClearityFoundationBiomarkers|CGI|CIViC|PharmGKB|FDA	25524798|26536870
Module A	ESR1	ESR1	Definite	ESR1	IODINE		TdgClinicalTrial
Module A	ESR1	ESR1	Definite	ESR1	OXYTETRACYCLINE HYDROCHLORIDE		DTC
Module A	ESR1	ESR1	Definite	ESR1	ESTROPIPATE	agonist	DrugBank|ChemblInteractions|TTD	17138652|2011412|11752352|17125913
Module A	ESR1	ESR1	Definite	ESR1	ANASTROZOLE		ClearityFoundationBiomarkers|CGI|PharmGKB|FDA
Module A	ESR1	ESR1	Definite	ESR1	EVEROLIMUS		CGI|PharmGKB|FDA
Module A	ESR1	ESR1	Definite	ESR1	NERATINIB		PharmGKB|FDA
Module A	ESR1	ESR1	Definite	ESR1	OXYBENZONE		DrugBank	16079615
Module A	ESR1	ESR1	Definite	ESR1	TRASTUZUMAB		PharmGKB|FDA
Module A	ESR1	ESR1	Definite	ESR1	GOSERELIN		PharmGKB|FDA
Module A	ESR1	ESR1	Definite	ESR1	PERTUZUMAB		PharmGKB|FDA
Module A	ESR1	ESR1	Definite	ESR1	ABEMACICLIB		CGI|PharmGKB|FDA
Module A	ESR1	ESR1	Definite	ESR1	DIETHYLSTILBESTROL DIPHOSPHATE	agonist	ChemblInteractions|TTD
Module A	ESR1	ESR1	Definite	ESR1	DANAZOL	agonist	DTC|DrugBank|TdgClinicalTrial|TEND|TTD	7540578|4039467|11752352|2326286
Module A	ESR1	ESR1	Definite	ESR1	ESTRADIOL BENZOATE	agonist	DrugBank	17138652|2011412|11752352|17125913
Module A	ESR1	ESR1	Definite	ESR1	ESTRONE	agonist	DTC|DrugBank|TdgClinicalTrial|ChemblInteractions|TEND|GuideToPharmacology|TTD	2011412|12547192|11752352
Module A	ESR1	ESR1	Definite	ESR1	DOXYCYCLINE		PharmGKB	24185512
Module A	ESR1	ESR1	Definite	ESR1	METHYLTESTOSTERONE		DTC|DrugBank	25012808
Module A	ESR1	ESR1	Definite	ESR1	IXABEPILONE		PharmGKB|FDA
Module A	ESR1	ESR1	Definite	ESR1	STANOZOLOL	agonist	GuideToPharmacology
Module A	ESR1	ESR1	Definite	ESR1	TAMOXIFEN CITRATE	modulator	DTC|ChemblInteractions
Module A	ESR1	ESR1	Definite	ESR1	HEXACHLOROPHENE		DTC|DrugBank	15081572
Module A	ESR1	ESR1	Definite	ESR1	TESTOSTERONE PROPIONATE		DTC
Module A	ESR1	ESR1	Definite	ESR1	METHOXSALEN		DTC
Module A	ESR1	ESR1	Definite	ESR1	PHENAZOPYRIDINE HYDROCHLORIDE		DTC
Module A	ESR1	ESR1	Definite	ESR1	DOBUTAMINE		DrugBank	24928891
Module A	ESR1	ESR1	Definite	ESR1	POLYESTRADIOL PHOSPHATE	agonist	ChemblInteractions
Module A	ESR1	ESR1	Definite	ESR1	QUINESTROL	modulator|agonist	DrugBank|TdgClinicalTrial|ChemblInteractions|TEND|TTD	11752352|17139284|17016423|21075131
Module A	ESR1	ESR1	Definite	ESR1	BAZEDOXIFENE	agonist|antagonist	DrugBank|TdgClinicalTrial|GuideToPharmacology|TTD	15535430
Module A	ESR1	ESR1	Definite	ESR1	PROGESTERONE	negative modulator|inhibitor|agonist	DrugBank|TdgClinicalTrial|TEND	26153859|17103262|17203775|17118173|19094096|17341305|17415709|11014241
Module A	ESR1	ESR1	Definite	ESR1	LINDANE		DrugBank	14579009|15253041
Module A	ESR1	ESR1	Definite	ESR1	ESTROGENS, ESTERIFIED	agonist	ChemblInteractions
Module A	ESR1	ESR1	Definite	ESR1	DACTINOMYCIN		DTC
Module A	ESR1	ESR1	Definite	ESR1	GENTIAN VIOLET		DTC
Module A	ESR1	ESR1	Definite	ESR1	ESTROGENS, CONJUGATED	agonist	ChemblInteractions
Module A	ESR1	ESR1	Definite	ESR1	LAPATINIB		PharmGKB|FDA
Module A	ESR1	ESR1	Definite	ESR1	CHOLECALCIFEROL		DTC
Module A	ESR1	ESR1	Definite	ESR1	TOREMIFENE	modulator	DrugBank|TdgClinicalTrial|TEND|PharmGKB|TTD|FDA	12870885|16595024|11747628|17503894|18279543|17062721|11752352|15369444|16515478|16503765|16917142
Module A	ESR1	ESR1	Definite	ESR1	DESOGESTREL	agonist	DrugBank|TdgClinicalTrial|TEND	10836199|7750284|2175153
Module A	ESR1	ESR1	Definite	ESR1	EXEMESTANE		CGI|PharmGKB|FDA	26536870
Module A	ESR1	ESR1	Definite	ESR1	TIBOLONE	antagonist|agonist	DrugBank|GuideToPharmacology	19464167
Module A	ESR1	ESR1	Definite	ESR1	ETONOGESTREL	agonist	TdgClinicalTrial|TEND	17139284|17016423
Module A	MYB	MYB	Definite	MYB	FLUOROURACIL		NCI	15001837
Module A	MYB	MYB	Definite	MYB	DOXORUBICIN		NCI	15001837
Module A	MYB	MYB	Definite	MYB	PACLITAXEL		NCI	15001837
Module A	POU2F2	POU2F2	Definite	POU2F2	LINAGLIPTIN		DTC	23073734
Module B	search_term	match_term	match_type	gene	drug	interaction_types	sources	pmids
Module B	MYC	MYC	Definite	MYC	IBRUTINIB		CIViC	28830912
Module B	MYC	MYC	Definite	MYC	BROMOCRIPTINE		NCI	11680511
Module B	MYC	MYC	Definite	MYC	AZACITIDINE		NCI	9006118
Module B	MYC	MYC	Definite	MYC	CETUXIMAB		NCI	3085922
Module B	MYC	MYC	Definite	MYC	CALCITRIOL		NCI	8490200|15598784
Module B	MYC	MYC	Definite	MYC	AMIFOSTINE		NCI	9450496
Module B	MYC	MYC	Definite	MYC	CISPLATIN		CIViC	28490518
Module B	MYC	MYC	Definite	MYC	TEMOZOLOMIDE		CGI
Module B	MYC	MYC	Definite	MYC	INDOMETHACIN		NCI	10403534
Module B	MYC	MYC	Definite	MYC	ESTRONE		NCI	12520970|12567859
Module B	MYC	MYC	Definite	MYC	THYROTROPIN		NCI	3125035|3726540
Module B	MYC	MYC	Definite	MYC	SULINDAC		NCI	12414619
Module B	MYC	MYC	Definite	MYC	OLAPARIB		CIViC	28490518
Module B	MYC	MYC	Definite	MYC	GLUTAMINE		NCI	16898871
Module B	MYC	MYC	Definite	MYC	MELATONIN		NCI	7629697
Module B	MYC	MYC	Definite	MYC	IMATINIB		NCI	15517875
Module B	MYC	MYC	Definite	MYC	THROMBIN		NCI	3023371
Module B	MYC	MYC	Definite	MYC	VERAPAMIL		NCI	1511424
Module B	MYC	MYC	Definite	MYC	METHYLPREDNISOLONE		NCI	9169090
Module B	MYC	MYC	Definite	MYC	THIOGUANINE		NCI	1988936
Module B	MYC	MYC	Definite	MYC	VORINOSTAT		NCI	15583844
Module B	MYC	MYC	Definite	MYC	QUINAPRIL		NCI	9370386
Module B	SF1	SF1	Definite	SF1	ARTENIMOL	ligand	DrugBank	26340163
Module B	WT1	WT1	Definite	WT1	DIMETHYL SULFOXIDE		NCI	9040935
Module B	WT1	WT1	Definite	WT1	SIROLIMUS		NCI	15782132
Module B	WT1	WT1	Definite	WT1	DAUNORUBICIN		CIViC	18591546
Module B	WT1	WT1	Definite	WT1	CYTARABINE		CIViC	18591546
Module B	WT1	WT1	Definite	WT1	DEFEROXAMINE		NCI	12738801
