# Supplementary material for: Drug repurposing for coronavirus (SARS-CoV-2) based on gene co-expression network analysis
Source: Sci Rep. 2021 Nov 8;11:21872. doi: 10.1038/s41598-021-01410-3 (PMC8576023; doi:10.1038/s41598-021-01410-3)
Supplement: Supplementary file 6 — Supplementary Information 6. [file 41598_2021_1410_MOESM6_ESM.xlsx]

## Sheet: Figure2
Topological properties of the Gene co-expression network
Habib MotieGhader PhD, Esmaeil Safavi PhD, Ali Rezapour PhD, Fatemeh Firouzi Amoodizaj MSc, Roya asl iranifam MSc
Gene name	Degree	AverageShortestPathLength	BetweennessCentrality	ClosenessCentrality	Cluster	ClusteringCoefficient	Eccentricity	IsSingleNode	name	NeighborhoodConnectivity	Node_Status	NumberOfDirectedEdges	NumberOfUndirectedEdges	PartnerOfMultiEdgedNodePairs	Radiality	Score	selected	SelfLoops	Stress	TopologicalCoefficient
DHX15	46	2.69953	0.227853	0.370435	Cluster 1|Cluster 2	0.252174	8	FALSE	DHX15	15.9783	Clustered	0	46	0	0.963054	13.7667	FALSE	0	60170	0.150328
KIF11	34	3.65258	0.0225111	0.273779	Cluster 6|Cluster 1	0.536542	9	FALSE	KIF11	19.8529	Clustered	0	34	0	0.942335	18.5494	FALSE	0	10194	0.381787
TTK	33	3.66667	0.0268355	0.272727	Cluster 6|Cluster 1	0.558712	9	FALSE	TTK	20.1212	Clustered	0	33	0	0.942029	18.5494	FALSE	0	15276	0.402424
CDK1	31	3.37559	0.0711229	0.296245	Cluster 6|Cluster 1	0.608602	9	FALSE	CDK1	20.6774	Clustered	0	31	0	0.948357	18.5494	FALSE	0	27430	0.362762
BUB1B	30	3.96714	0.00426817	0.252071	Cluster 6|Cluster 1	0.652874	10	FALSE	BUB1B	21.5667	Clustered	0	30	0	0.935497	18.5494	FALSE	0	1764	0.440136
NCAPG	30	3.67606	0.0146203	0.272031	Cluster 6|Cluster 1	0.657471	9	FALSE	NCAPG	21.7667	Clustered	0	30	0	0.941825	18.5494	FALSE	0	8520	0.426797
RRM2	29	4.07981	0.0110754	0.245109	Cluster 6|Cluster 1	0.687192	10	FALSE	RRM2	21.5517	Clustered	0	29	0	0.933048	18.5494	FALSE	0	4650	0.489028
CCT2	29	2.84507	0.100408	0.351485	Cluster 1|Cluster 4|Cluster 3	0.216749	7	FALSE	CCT2	13.4483	Clustered	0	29	0	0.95989	6.10909	FALSE	0	30234	0.139009
SSB	28	2.9108	0.0338367	0.343548	Cluster 1|Cluster 2	0.455026	8	FALSE	SSB	19.25	Clustered	0	28	0	0.958461	13.7667	FALSE	0	15930	0.202632
TOP2A	27	3.58685	0.0227368	0.278796	Cluster 6|Cluster 1	0.777778	9	FALSE	TOP2A	23	Clustered	0	27	0	0.943764	18.5494	FALSE	0	8764	0.478395
TYMS	27	4.03756	0.0121524	0.247674	Cluster 6|Cluster 1	0.675214	10	FALSE	TYMS	22.037	Clustered	0	27	0	0.933966	18.7532	FALSE	0	5444	0.468085
ABCE1	27	2.7277	0.175867	0.366609	Cluster 1	0.185185	7	FALSE	ABCE1	14.1852	Unclustered	0	27	0	0.962441	3.01961	FALSE	0	65056	0.147368
CDC20	26	3.53521	0.0377542	0.282869	Cluster 6|Cluster 1	0.824615	9	FALSE	CDC20	23.8846	Clustered	0	26	0	0.944887	18.5494	FALSE	0	17116	0.426511
CENPF	26	3.73709	0.00869624	0.267588	Cluster 6|Cluster 1	0.830769	9	FALSE	CENPF	23.6154	Clustered	0	26	0	0.940498	18.5494	FALSE	0	6164	0.513378
HNRNPA1	25	3.22066	0.0206422	0.310496	Cluster 1|Cluster 2	0.54	8	FALSE	HNRNPA1	17.8	Clustered	0	25	0	0.951725	13.7667	FALSE	0	8864	0.2368
PTBP1	25	3.13146	0.0127024	0.31934	Cluster 1|Cluster 2	0.573333	8	FALSE	PTBP1	18.24	Clustered	0	25	0	0.953664	13.7667	FALSE	0	6166	0.236883
MATR3	25	3.12207	0.0152751	0.320301	Cluster 1|Cluster 2	0.55	8	FALSE	MATR3	17.28	Clustered	0	25	0	0.953868	13.7667	FALSE	0	7988	0.236712
NUSAP1	25	4.09859	0.000373483	0.243986	Cluster 6|Cluster 1	0.876667	10	FALSE	NUSAP1	24.24	Clustered	0	25	0	0.932639	18.5494	FALSE	0	248	0.538667
BIRC5	25	4.09859	0.000306485	0.243986	Cluster 6|Cluster 1	0.89	10	FALSE	BIRC5	24.36	Clustered	0	25	0	0.932639	18.5494	FALSE	0	240	0.541333
KIF20A	24	4.10329	0.00020732	0.243707	Cluster 6|Cluster 1	0.931159	10	FALSE	KIF20A	24.9583	Clustered	0	24	0	0.932537	18.5494	FALSE	0	186	0.55463
UBE2C	24	4.10329	0.00020732	0.243707	Cluster 6|Cluster 1	0.931159	10	FALSE	UBE2C	24.9583	Clustered	0	24	0	0.932537	18.5494	FALSE	0	186	0.55463
CCNB2	24	4.10329	0.00020732	0.243707	Cluster 6|Cluster 1	0.931159	10	FALSE	CCNB2	24.9583	Clustered	0	24	0	0.932537	18.5494	FALSE	0	186	0.55463
TRIP13	24	4.10329	0.000643457	0.243707	Cluster 6|Cluster 1	0.876812	10	FALSE	TRIP13	24.375	Clustered	0	24	0	0.932537	18.7532	FALSE	0	244	0.541667
RPL5	24	2.89202	0.251274	0.345779	Cluster 1|Cluster 4|Cluster 3	0.199275	6	FALSE	RPL5	12.2083	Clustered	0	24	0	0.958869	6.10909	FALSE	0	82288	0.133333
MRTO4	23	2.99061	0.0469782	0.33438	Cluster 1|Cluster 2	0.442688	7	FALSE	MRTO4	16.3478	Clustered	0	23	0	0.956726	11.5429	FALSE	0	13906	0.199364
SRSF3	23	3.07042	0.0116502	0.325688	Cluster 1|Cluster 2	0.644269	8	FALSE	SRSF3	19.6087	Clustered	0	23	0	0.954991	13.7667	FALSE	0	7650	0.242083
CDKN3	23	4.10798	0.00128331	0.243429	Cluster 6|Cluster 1	0.893281	10	FALSE	CDKN3	24.6957	Clustered	0	23	0	0.932435	18.5494	FALSE	0	292	0.548792
CENPE	23	4.10798	0.000222113	0.243429	Cluster 6|Cluster 1	0.913043	10	FALSE	CENPE	24.8696	Clustered	0	23	0	0.932435	18.9095	FALSE	0	170	0.552657
GINS2	23	4.10798	0.000160273	0.243429	Cluster 6|Cluster 1	0.952569	10	FALSE	GINS2	25.3478	Clustered	0	23	0	0.932435	18.5494	FALSE	0	148	0.563285
SRSF1	22	3.14085	0.0108912	0.318386	Cluster 1|Cluster 2	0.636364	8	FALSE	SRSF1	18.5909	Clustered	0	22	0	0.95346	13.7667	FALSE	0	6464	0.258207
PTTG1	22	4.11268	0.000114951	0.243151	Cluster 6|Cluster 1	0.974026	10	FALSE	PTTG1	25.7727	Clustered	0	22	0	0.932333	18.5494	FALSE	0	110	0.572727
GNL3	22	3.06103	0.0250029	0.326687	Cluster 1|Cluster 2	0.536797	8	FALSE	GNL3	18.5	Clustered	0	22	0	0.955195	11.5429	FALSE	0	7738	0.215116
SYNCRIP	22	2.98592	0.0320363	0.334906	Cluster 1|Cluster 2	0.541126	7	FALSE	SYNCRIP	21.5909	Clustered	0	22	0	0.956828	12.8762	FALSE	0	17620	0.229691
NMD3	22	3.18779	0.014948	0.313697	Cluster 1|Cluster 2	0.536797	8	FALSE	NMD3	16.1364	Clustered	0	22	0	0.952439	11.5429	FALSE	0	5452	0.223485
PWP1	22	2.9108	0.0397119	0.343548	Cluster 1|Cluster 2	0.554113	7	FALSE	PWP1	18.2727	Clustered	0	22	0	0.958461	11.5429	FALSE	0	11976	0.198617
PRPF19	22	2.9061	0.05616	0.344103	Cluster 1|Cluster 2	0.484848	8	FALSE	PRPF19	19.4091	Clustered	0	22	0	0.958563	12.8762	FALSE	0	15006	0.212288
TARDBPc	21	3.30516	0.0116992	0.302557	Cluster 1|Cluster 2	0.695238	8	FALSE	TARDBP	19.2381	Clustered	0	21	0	0.949888	13.7667	FALSE	0	4374	0.290765
RSL24D12	21	3.07042	0.0361863	0.325688	Cluster 1|Cluster 2	0.566667	7	FALSE	RSL24D1	17.5238	Clustered	0	21	0	0.954991	11.5429	FALSE	0	8532	0.224054
HNRNPF	20	3.0939	0.00498694	0.323217	Cluster 1|Cluster 2	0.773684	8	FALSE	HNRNPF	20.55	Clustered	0	20	0	0.954481	13.7667	FALSE	0	3796	0.281507
NEK2	20	4.01408	0.0203401	0.249123	Cluster 6|Cluster 1	0.9	10	FALSE	NEK2	25.6	Seed	0	20	0	0.934476	19	FALSE	0	5244	0.511
RAD51	20	4.1784	2.3311e-06	0.239326	Cluster 6|Cluster 1	0.994737	10	FALSE	RAD51	26.3	Clustered	0	20	0	0.930904	18.9095	FALSE	0	2	0.597727
LILRB2	20	2.48649	0.186562	0.402174	Cluster 2|Cluster 3|Cluster 4	0.289474	5	FALSE	LILRB2	8.1	Clustered	0	20	0	0.925676	6.37778	FALSE	0	3888	0.207692
UTP6	20	3.21127	0.00584347	0.311404	Cluster 1|Cluster 2	0.621053	8	FALSE	UTP6	17.1	Clustered	0	20	0	0.951929	11.5429	FALSE	0	3442	0.2375
ILF3	19	3.31455	0.00985601	0.3017	Cluster 1|Cluster 2	0.795322	8	FALSE	ILF3	20.7368	Seed	0	19	0	0.949684	13.7667	FALSE	0	2980	0.313397
U2AF2	19	3.22535	0.00168168	0.310044	Cluster 1|Cluster 2	0.836257	8	FALSE	U2AF2	21.1579	Clustered	0	19	0	0.951623	13.7667	FALSE	0	1036	0.311146
NUDT21	19	3.34272	0.00233818	0.299157	Cluster 1|Cluster 2	0.74269	8	FALSE	NUDT21	20	Clustered	0	19	0	0.949071	12.4265	FALSE	0	1290	0.31746
MSH2	19	3.37559	0.0827004	0.296245	Cluster 6|Cluster 11|Cluster 10|Cluster 1	0.233918	9	FALSE	MSH2	12.3684	Clustered	0	19	0	0.948357	3.66667	FALSE	0	24352	0.213296
TK1	19	4.1831	0	0.239057	Cluster 6|Cluster 1	1	10	FALSE	TK1	26.4737	Clustered	0	19	0	0.930802	19	FALSE	0	0	0.601675
MNDA	19	2.39189	0.310977	0.418079	Cluster 2|Cluster 3|Cluster 4	0.315789	5	FALSE	MNDA	8.57895	Clustered	0	19	0	0.930405	6.37778	FALSE	0	6394	0.213158
HNRNPU	18	3.13615	0.00344212	0.318862	Cluster 1|Cluster 2	0.823529	8	FALSE	HNRNPU	21.3333	Clustered	0	18	0	0.953562	12.4265	FALSE	0	2814	0.304762
BYSL	18	3.22066	0.00434242	0.310496	Cluster 1|Cluster 2	0.738562	8	FALSE	BYSL	18.6111	Clustered	0	18	0	0.951725	11.5429	FALSE	0	2868	0.258488
PNO1	17	3.26761	0.00169185	0.306034	Cluster 1|Cluster 2	0.727941	8	FALSE	PNO1	18.5882	Clustered	0	17	0	0.950704	11.5429	FALSE	0	1170	0.273356
TACC3	17	4.19249	0	0.238522	Cluster 6|Cluster 1	1	10	FALSE	TACC3	27.1765	Clustered	0	17	0	0.930598	17	FALSE	0	0	0.617647
CDC25A	17	4.19718	0	0.238255	Cluster 6|Cluster 1	1	10	FALSE	CDC25A	26.9412	Clustered	0	17	0	0.930496	17	FALSE	0	0	0.626539
KHDRBS1	17	3.0892	0.0244504	0.323708	Cluster 1|Cluster 2	0.720588	7	FALSE	KHDRBS1	21.4118	Clustered	0	17	0	0.954583	12.8762	FALSE	0	10672	0.288553
SRSF7	16	3.32864	0.000320585	0.300423	Cluster 1|Cluster 2	0.933333	8	FALSE	SRSF7	22.75	Clustered	0	16	0	0.949377	13.7667	FALSE	0	280	0.339552
DIEXF	16	3.30047	0.00969293	0.302987	Cluster 1|Cluster 2	0.808333	8	FALSE	DIEXF	18.5625	Clustered	0	16	0	0.94999	11.5429	FALSE	0	1872	0.293651
NLE1	16	3.30047	0.000660238	0.302987	Cluster 1|Cluster 2	0.883333	8	FALSE	NLE1	19.125	Clustered	0	16	0	0.94999	11.5429	FALSE	0	766	0.298828
CCT6A	16	3.05164	0.0255035	0.327692	Cluster 1|Cluster 4|Cluster 3	0.433333	7	FALSE	CCT6A	17.0625	Clustered	0	16	0	0.955399	6.10909	FALSE	0	10834	0.191713
UTP3	15	3.28169	0.00384143	0.304721	Cluster 1|Cluster 2	0.771429	8	FALSE	UTP3	19	Clustered	0	15	0	0.950398	12	FALSE	0	792	0.286869
S100A12	15	2.74324	0.21195	0.364532	Cluster 2|Cluster 3|Cluster 4	0.342857	6	FALSE	S100A12	8.66667	Clustered	0	15	0	0.912838	7	FALSE	0	4366	0.228829
FUBP1	15	3.30516	0.000992967	0.302557	Cluster 1|Cluster 2	0.819048	8	FALSE	FUBP1	21.3333	Clustered	0	15	0	0.949888	13	FALSE	0	514	0.349727
KRR1	15	3.277	0.00357675	0.305158	Cluster 1|Cluster 2	0.780952	8	FALSE	KRR1	19.0667	Clustered	0	15	0	0.9505	12	FALSE	0	1096	0.283582
EIF3M	15	3.20188	0.00765865	0.312317	Cluster 1|Cluster 4|Cluster 3	0.457143	7	FALSE	EIF3M	14.9333	Seed	0	15	0	0.952133	7	FALSE	0	3846	0.210329
TRMT11	14	3.32394	0.000605052	0.300847	Cluster 1|Cluster 13|Cluster 11	0.912088	8	FALSE	TRMT11	19.8571	Clustered	0	14	0	0.949479	10.859	FALSE	0	736	0.320276
ITK	13	3.45946	0.10916	0.289062	Cluster 4|Cluster 5|Cluster 2	0.346154	7	FALSE	ITK	6.15385	Clustered	0	13	0	0.877027	6	FALSE	0	2762	0.267559
RPL14	13	3.34742	0.00454966	0.298738	Cluster 1|Cluster 4|Cluster 3	0.448718	7	FALSE	RPL14	14	Clustered	0	13	0	0.948969	6.80556	FALSE	0	1576	0.2
NVL	13	3.33333	0.000946511	0.3	Cluster 1|Cluster 13|Cluster 11	0.794872	8	FALSE	NVL	18.9231	Clustered	0	13	0	0.949275	9.84848	FALSE	0	564	0.310214
BUB3	13	3.05634	0.117571	0.327189	Cluster 1	0.358974	8	FALSE	BUB3	20.3846	Unclustered	0	13	0	0.955297	6.80556	FALSE	0	44632	0.221471
EIF2S3	13	3.21596	0.0046981	0.310949	Cluster 1|Cluster 4|Cluster 3	0.602564	7	FALSE	EIF2S3	15.5385	Clustered	0	13	0	0.951827	6.10909	FALSE	0	2926	0.218852
EIF3A	12	3.38498	0.0264108	0.295423	Cluster 1|Cluster 4|Cluster 3	0.439394	7	FALSE	EIF3A	13.6667	Clustered	0	12	0	0.948153	6.80556	FALSE	0	10596	0.216398
RTCA	12	3.76056	6.85454e-06	0.265918	Cluster 1	0.984848	8	FALSE	RTCA	18.8333	Unclustered	0	12	0	0.939988	10.859	FALSE	0	4	0.509009
CSF2RB	12	2.45946	0.363004	0.406593	Cluster 2|Cluster 10|Cluster 9	0.272727	5	FALSE	CSF2RB	8.5	Clustered	0	12	0	0.927027	3.2381	FALSE	0	7698	0.205285
DEFA4	12	4.12162	0.048787	0.242623	Cluster 3|Cluster 6|Cluster 2	0.348485	8	FALSE	DEFA4	5.08333	Clustered	0	12	0	0.843919	4.7619	FALSE	0	1092	0.384615
S100A8	12	2.94595	0.0179685	0.33945	Cluster 2|Cluster 3|Cluster 4	0.621212	6	FALSE	S100A8	10.8333	Clustered	0	12	0	0.902703	6.37778	FALSE	0	572	0.309524
KPNB1	12	3.39906	0.00883432	0.294199	Cluster 1|Cluster 4|Cluster 3	0.575758	7	FALSE	KPNB1	14.0833	Clustered	0	12	0	0.947846	6.80556	FALSE	0	1780	0.237288
SMC1A	11	3.74648	0.014581	0.266917	Cluster 6|Cluster 1	0.4	9	FALSE	SMC1A	14.2727	Unclustered	0	11	0	0.940294	2.57778	FALSE	0	3234	0.278075
IL2RB	11	2.94595	0.19228	0.33945	Cluster 4|Cluster 5|Cluster 2	0.418182	6	FALSE	IL2RB	7.09091	Clustered	0	11	0	0.902703	6	FALSE	0	3776	0.262626
CLSPN	11	4.22535	0	0.236667	Cluster 6|Cluster 1	1	10	FALSE	CLSPN	28.5455	Unclustered	0	11	0	0.929884	11	FALSE	0	0	0.663848
ATP5C1	11	3.58685	0.205703	0.278796	Cluster 1	0.0909091	6	FALSE	ATP5C1	4.81818	Unclustered	0	11	0	0.943764	0.857143	FALSE	0	69308	0.120393
FPR1	11	2.97297	0.0378144	0.336364	Cluster 2|Cluster 3|Cluster 4	0.490909	6	FALSE	FPR1	10.3636	Seed	0	11	0	0.901351	7	FALSE	0	880	0.311295
S100A9	11	2.97297	0.0146223	0.336364	Cluster 2|Cluster 3|Cluster 4	0.672727	6	FALSE	S100A9	11.2727	Clustered	0	11	0	0.901351	6.37778	FALSE	0	502	0.331551
AQP9	11	2.97297	0.0287282	0.336364	Cluster 2|Cluster 3|Cluster 4	0.654545	6	FALSE	AQP9	11.1818	Clustered	0	11	0	0.901351	6.37778	FALSE	0	526	0.336088
EIF4B	11	3.23944	0.00405715	0.308696	Cluster 1|Cluster 4|Cluster 3	0.563636	8	FALSE	EIF4B	20.9091	Clustered	0	11	0	0.951317	7	FALSE	0	2424	0.282555
GLE1	10	3.77465	0	0.264925	Cluster 1	1	9	FALSE	GLE1	22.3	Unclustered	0	10	0	0.939682	10	FALSE	0	0	0.602703
REXO4	10	3.78873	1.36162e-05	0.263941	Cluster 1|Cluster 13|Cluster 11	0.955556	8	FALSE	REXO4	18.6	Clustered	0	10	0	0.939375	9	FALSE	0	10	0.547059
TREM1	10	2.63514	0.0533822	0.379487	Cluster 2|Cluster 3|Cluster 4	0.622222	5	FALSE	TREM1	12.5	Clustered	0	10	0	0.918243	7	FALSE	0	1640	0.328947
KARS	10	3.11737	0.00443506	0.320783	Cluster 1|Cluster 4|Cluster 3	0.6	7	FALSE	KARS	18.9	Clustered	0	10	0	0.95397	5.78571	FALSE	0	2086	0.233333
HDAC1	9	3.0892	0.032544	0.323708	Cluster 1	0.694444	8	FALSE	HDAC1	22.3333	Unclustered	0	9	0	0.954583	7	FALSE	0	9844	0.3003
RPP38	9	3.22066	0.00474214	0.310496	Cluster 1	0.416667	7	FALSE	RPP38	20.4444	Unclustered	0	9	0	0.951725	4	FALSE	0	2214	0.280061
ELANE	9	4.51351	0.00227782	0.221557	Cluster 3|Cluster 6|Cluster 2|Cluster 5	0.583333	8	FALSE	ELANE	6.33333	Clustered	0	9	0	0.824324	4.7619	FALSE	0	38	0.487179
MPO	9	3.68919	0.08687	0.271062	Cluster 3|Cluster 6|Cluster 2|Cluster 5	0.555556	7	FALSE	MPO	6.44444	Clustered	0	9	0	0.865541	4.7619	FALSE	0	1782	0.402778
TRRAP	9	3.80282	0.0856658	0.262963	Cluster 5|Cluster 16|Cluster 1|Cluster 17	0.0277778	9	FALSE	TRRAP	5.33333	Clustered	0	9	0	0.939069	2	FALSE	0	18964	0.126543
VNN2	9	3.01351	0.0128788	0.331839	Cluster 2|Cluster 3	0.611111	6	FALSE	VNN2	11.5556	Clustered	0	9	0	0.899324	5.78571	FALSE	0	498	0.357639
IL21R	8	3.55405	0.00516475	0.281369	Cluster 4|Cluster 5|Cluster 2|Cluster 8	0.75	7	FALSE	IL21R	8.5	Seed	0	8	0	0.872297	6	FALSE	0	128	0.404762
IKZF1	8	2.89189	0.243367	0.345794	Cluster 4|Cluster 10|Cluster 9|Cluster 2|Cluster 8	0.392857	6	FALSE	IKZF1	8.5	Clustered	0	8	0	0.905405	3.73333	FALSE	0	5796	0.270161
CRTAM	8	3.55405	0.00516475	0.281369	Cluster 4|Cluster 5|Cluster 2|Cluster 8	0.75	7	FALSE	CRTAM	8.5	Clustered	0	8	0	0.872297	6	FALSE	0	128	0.404762
TMPO	8	4.13146	0.000282622	0.242045	Cluster 6|Cluster 1	0.857143	10	FALSE	TMPO	28.5	Unclustered	0	8	0	0.931925	7	FALSE	0	206	0.606383
P2RY10	8	3.54054	0.154387	0.282443	Cluster 2|Cluster 8	0.25	7	FALSE	P2RY10	5.625	Unclustered	0	8	0	0.872973	4	FALSE	0	2670	0.26875
TLR2	8	3.12162	0.00382914	0.320346	Cluster 2|Cluster 3	0.75	6	FALSE	TLR2	11.875	Clustered	0	8	0	0.893919	5.78571	FALSE	0	78	0.395833
MSH6	8	3.21596	0.0536184	0.310949	Cluster 6|Cluster 1	0.392857	8	FALSE	MSH6	16.875	Unclustered	0	8	0	0.951827	4	FALSE	0	21708	0.244565
RARS	8	3.41315	0.00981784	0.292985	Cluster 1	0.464286	8	FALSE	RARS	15.75	Unclustered	0	8	0	0.94754	5	FALSE	0	2512	0.274123
PEX3	8	6.10798	0.0644137	0.16372	Cluster 1|Cluster 16	0.107143	9	FALSE	PEX3	2.875	Unclustered	0	8	0	0.888957	1.4	FALSE	0	27198	0.215909
TIAL1	7	3.94836	0	0.25327	Cluster 1	1	9	FALSE	TIAL1	23	Unclustered	0	7	0	0.935905	7	FALSE	0	0	0.766667
LSM8	7	3.95305	5.16727e-05	0.252969	Cluster 1	0.809524	9	FALSE	LSM8	18.4286	Unclustered	0	7	0	0.935803	4.7619	FALSE	0	14	0.635468
CXCR1	7	3.13514	0.0329424	0.318966	Cluster 2	0.428571	6	FALSE	CXCR1	9.57143	Unclustered	0	7	0	0.893243	3.73333	FALSE	0	730	0.371429
IL10RA	7	2.64865	0.103825	0.377551	Cluster 2|Cluster 10|Cluster 9|Cluster 8	0.47619	5	FALSE	IL10RA	10.1429	Seed	0	7	0	0.917568	4	FALSE	0	2604	0.298319
SMNDC1	7	3.32394	0.0429613	0.300847	Cluster 17|Cluster 1|Cluster 16	0.047619	7	FALSE	SMNDC1	9.57143	Clustered	0	7	0	0.949479	2	FALSE	0	5440	0.155388
XCL2	7	3.7027	0.00170307	0.270073	Cluster 4|Cluster 5|Cluster 2|Cluster 8	0.809524	7	FALSE	XCL2	8	Clustered	0	7	0	0.864865	6	FALSE	0	58	0.533333
XCL1	7	3.7027	0.00170307	0.270073	Cluster 4|Cluster 5|Cluster 2|Cluster 8	0.809524	7	FALSE	XCL1	8	Clustered	0	7	0	0.864865	6	FALSE	0	58	0.533333
MUTYH	7	4.14554	0.000288444	0.241223	Cluster 6|Cluster 11|Cluster 10|Cluster 1	0.619048	10	FALSE	MUTYH	15.7143	Clustered	0	7	0	0.931619	3.2381	FALSE	0	62	0.357143
RPA1	7	4.19718	0.000554972	0.238255	Cluster 6|Cluster 11|Cluster 10|Cluster 1	0.666667	10	FALSE	RPA1	21.4286	Clustered	0	7	0	0.930496	3.42857	FALSE	0	206	0.487013
C3AR1	7	3	0.0117816	0.333333	Cluster 2|Cluster 8	0.47619	5	FALSE	C3AR1	8.28571	Unclustered	0	7	0	0.9	2.14286	FALSE	0	268	0.318681
RNASE3	7	3.71622	0.048029	0.269091	Cluster 3|Cluster 6|Cluster 2|Cluster 5	0.714286	7	FALSE	RNASE3	7.42857	Clustered	0	7	0	0.864189	4.7619	FALSE	0	1262	0.464286
FCGR3B	7	3.13514	0.00559621	0.318966	Cluster 2	0.666667	6	FALSE	FCGR3B	11	Unclustered	0	7	0	0.893243	5	FALSE	0	158	0.407407
DLD	7	4.3615	0.0802131	0.229279	Cluster 1|Cluster 16	0.238095	7	FALSE	DLD	4.28571	Unclustered	0	7	0	0.926924	1.04762	FALSE	0	29994	0.230159
MAGOHB	6	3.95775	7.38182e-06	0.252669	Cluster 1	0.933333	9	FALSE	MAGOHB	20.5	Unclustered	0	6	0	0.935701	4.7619	FALSE	0	2	0.706897
HIST1H3F	6	1.54545	0.627273	0.647059	Cluster 5|Cluster 9	0.2	3	FALSE	HIST1H3F	2.66667	Unclustered	0	6	0	0.909091	1.06667	FALSE	0	74	0.277778
SSBP1	6	3.73239	0.00846098	0.267925	Cluster 1|Cluster 16	0.133333	7	FALSE	SSBP1	7.83333	Unclustered	0	6	0	0.9406	1.66667	FALSE	0	1998	0.244444
IL7R	6	3.71622	0	0.269091	Cluster 4|Cluster 5|Cluster 2|Cluster 8	1	7	FALSE	IL7R	9	Clustered	0	6	0	0.864189	6	FALSE	0	0	0.6
PNN	6	3.6338	0.0456296	0.275194	Cluster 1|Cluster 12	0.133333	9	FALSE	PNN	9.5	Unclustered	0	6	0	0.942743	1.66667	FALSE	0	11462	0.183673
HSP90AB1	6	3.70892	0.0253291	0.26962	Cluster 1|Cluster 16	0.266667	8	FALSE	HSP90AB1	9.5	Unclustered	0	6	0	0.94111	3	FALSE	0	6646	0.259259
DDX1	6	3.17371	0.00988898	0.315089	Cluster 1	0.333333	7	FALSE	DDX1	22.5	Unclustered	0	6	0	0.952745	2.4	FALSE	0	3212	0.314554
SNRPB2	6	3.53052	0.000580853	0.283245	Cluster 1	0.8	8	FALSE	SNRPB2	21.8333	Unclustered	0	6	0	0.944989	3.42857	FALSE	0	408	0.445578
CTSG	6	4.55405	7.40466e-05	0.219585	Cluster 3|Cluster 6|Cluster 2|Cluster 5	0.933333	8	FALSE	CTSG	8	Clustered	0	6	0	0.822297	4.7619	FALSE	0	2	0.615385
AZU1	6	4.55405	0.000185117	0.219585	Cluster 3|Cluster 6|Cluster 2|Cluster 5	0.866667	8	FALSE	AZU1	7.83333	Clustered	0	6	0	0.822297	5	FALSE	0	4	0.602564
UBA2	6	3.07042	0.0510282	0.325688	Cluster 1	0.133333	8	FALSE	UBA2	17.3333	Unclustered	0	6	0	0.954991	1.66667	FALSE	0	14990	0.200397
ITGAM	6	2.86486	0.00451888	0.349057	Cluster 2|Cluster 10|Cluster 9|Cluster 8	0.666667	5	FALSE	ITGAM	11.3333	Clustered	0	6	0	0.906757	4	FALSE	0	146	0.390805
PSMD4	6	3.77934	0.000394172	0.264596	Cluster 1	0.666667	8	FALSE	PSMD4	13	Unclustered	0	6	0	0.93958	3.73333	FALSE	0	146	0.361111
ACADM	6	5.20657	0.11556	0.192065	Cluster 1|Cluster 16	0.2	8	FALSE	ACADM	4.5	Unclustered	0	6	0	0.908553	1.06667	FALSE	0	48106	0.254902
API5	6	3.22066	0.00356082	0.310496	Cluster 1	0.4	8	FALSE	API5	19.1667	Unclustered	0	6	0	0.951725	3	FALSE	0	1416	0.294872
DBF4	6	3.28169	0.0542618	0.304721	Cluster 6|Cluster 1	0.533333	8	FALSE	DBF4	25.8333	Unclustered	0	6	0	0.950398	4	FALSE	0	28010	0.397436
SNRNP200	5	3.73239	0.0382659	0.267925	Cluster 5|Cluster 15|Cluster 1|Cluster 17	0.1	9	FALSE	SNRNP200	6.6	Clustered	0	5	0	0.9406	2	FALSE	0	7084	0.222222
ORC3	5	4.21127	0.00961879	0.237458	Cluster 6|Cluster 1	0.3	10	FALSE	ORC3	17.8	Unclustered	0	5	0	0.93019	3	FALSE	0	2182	0.42439
TAF4	5	3.95775	0	0.252669	Cluster 1	1	9	FALSE	TAF4	23.6	Unclustered	0	5	0	0.935701	5	FALSE	0	0	0.786667
HIST1H2BD	5	1.63636	0.509091	0.611111	Cluster 8|Cluster 5|Cluster 9	0.4	3	FALSE	HIST1H2BD	3.8	Clustered	0	5	0	0.893939	3	FALSE	0	64	0.38
UTP20	5	3.42723	0.0645091	0.291781	Cluster 1	0.3	8	FALSE	UTP20	15.4	Unclustered	0	5	0	0.947234	3	FALSE	0	14896	0.405405
EPB42	5	1.16667	0.666667	0.857143	Cluster 12|Cluster 6|Cluster 10	0.2	2	FALSE	EPB42	2	Clustered	0	5	0	0.966667	1.66667	FALSE	0	22	0.4
POLR2B	5	3.07512	0.0156711	0.325191	Cluster 1	0.4	7	FALSE	POLR2B	23.6	Unclustered	0	5	0	0.954889	3	FALSE	0	7188	0.334286
MS4A3	5	4.56757	0	0.218935	Cluster 3|Cluster 6|Cluster 2|Cluster 5	1	8	FALSE	MS4A3	8.6	Seed	0	5	0	0.821622	5	FALSE	0	0	0.661538
NCF4	5	2.85135	0.0253715	0.350711	Cluster 2	0.5	5	FALSE	NCF4	12.4	Unclustered	0	5	0	0.907432	2.7	FALSE	0	412	0.406667
RNASE2	5	3	0.176486	0.333333	Cluster 2|Cluster 5	0.3	6	FALSE	RNASE2	10.4	Unclustered	0	5	0	0.9	1.06667	FALSE	0	3492	0.325
CD3E	5	4.36486	0.0277675	0.229102	Cluster 4|Cluster 14|Cluster 2	0.4	8	FALSE	CD3E	4.8	Clustered	0	5	0	0.831757	3	FALSE	0	872	0.328571
HSPE1	5	3.69484	0.0108069	0.270648	Cluster 1|Cluster 16	0.3	8	FALSE	HSPE1	11.6	Unclustered	0	5	0	0.941417	3	FALSE	0	2690	0.294737
ORC5	5	4.29577	0.000278403	0.232787	Cluster 6|Cluster 1	0.6	10	FALSE	ORC5	23.4	Unclustered	0	5	0	0.928353	4	FALSE	0	80	0.627027
STAG3	5	4.15493	9.71292e-06	0.240678	Cluster 6|Cluster 1	0.9	10	FALSE	STAG3	25.4	Unclustered	0	5	0	0.931415	3.73333	FALSE	0	4	0.577273
CDC27	5	4.16432	0.00938967	0.240135	Cluster 6|Cluster 11|Cluster 10|Cluster 1	0.6	10	FALSE	CDC27	14.4	Seed	0	5	0	0.93121	4	FALSE	0	1940	0.346341
AIMP1	5	3.86854	0.000248861	0.258495	Cluster 1	0.6	8	FALSE	AIMP1	12.2	Unclustered	0	5	0	0.93764	4	FALSE	0	94	0.413793
STAT1	4	1	0.5	1	Cluster 7|Cluster 3|Cluster 6	0.5	1	FALSE	STAT1	2.5	Clustered	0	4	0	1	3	FALSE	0	6	0.75
TUBGCP3	4	4.16432	1.71627e-05	0.240135	Cluster 6|Cluster 1	0.833333	10	FALSE	TUBGCP3	17.5	Unclustered	0	4	0	0.93121	2.7	FALSE	0	6	0.406977
2021-09-15	4	3.86854	0.0175792	0.258495	Cluster 17|Cluster 1|Cluster 16	0.166667	7	FALSE	2021-09-15	3.75	Seed	0	4	0	0.93764	2	FALSE	0	3800	0.295455
HIST1H2BK	4	2.18182	0.181818	0.458333	Cluster 8|Cluster 12|Cluster 5|Cluster 9	0.5	4	FALSE	HIST1H2BK	3	Clustered	0	4	0	0.80303	3	FALSE	0	22	0.55
XPO1	4	3.3662	0.013532	0.297071	Cluster 5|Cluster 15|Cluster 1|Cluster 17	0.166667	8	FALSE	XPO1	16.25	Clustered	0	4	0	0.948561	2	FALSE	0	2434	0.271552
OGT	4	4.77465	0.0187351	0.20944	Cluster 5|Cluster 16|Cluster 1|Cluster 17	0.166667	10	FALSE	OGT	3.25	Clustered	0	4	0	0.917942	2	FALSE	0	4014	0.305556
RPA2	4	4.31455	5.38426e-05	0.231774	Cluster 6|Cluster 1	0.833333	10	FALSE	RPA2	23.5	Unclustered	0	4	0	0.927944	2.7	FALSE	0	30	0.652778
CD247	4	3.71622	0.0374336	0.269091	Cluster 4|Cluster 2	0.333333	7	FALSE	CD247	7.5	Unclustered	0	4	0	0.864189	1.66667	FALSE	0	754	0.453125
RCN2	4	3.53521	0.00062536	0.282869	Cluster 1	0.5	8	FALSE	RCN2	22	Unclustered	0	4	0	0.944887	1.4	FALSE	0	366	0.44
CAMP	4	3.43243	0.0959045	0.291339	Cluster 3|Cluster 2	0.333333	7	FALSE	CAMP	8.25	Unclustered	0	4	0	0.878378	1.66667	FALSE	0	2022	0.307692
VSIG4	4	3.40541	0.027027	0.293651	Cluster 2|Cluster 8	0.5	6	FALSE	VSIG4	8	Unclustered	0	4	0	0.87973	3	FALSE	0	420	0.369048
MARCO	4	3.06757	0.00557465	0.325991	Cluster 2|Cluster 8	0.833333	5	FALSE	MARCO	10.75	Unclustered	0	4	0	0.896622	2.7	FALSE	0	140	0.43
EXOSC5	4	3.86385	0.000203878	0.258809	Cluster 1	0.666667	8	FALSE	EXOSC5	16.75	Unclustered	0	4	0	0.937742	3	FALSE	0	90	0.577586
CEACAM8	4	4.25676	0.00442429	0.234921	Cluster 3|Cluster 2|Cluster 5	0.666667	8	FALSE	CEACAM8	7.25	Unclustered	0	4	0	0.837162	3	FALSE	0	124	0.557692
BPI	4	4.58108	0.000238007	0.218289	Cluster 3|Cluster 2|Cluster 5	0.833333	8	FALSE	BPI	8.5	Unclustered	0	4	0	0.820946	2.7	FALSE	0	6	0.653846
PCNP	4	3.99061	0.0190339	0.250588	Cluster 1	0	8	FALSE	PCNP	6.25	Unclustered	0	4	0	0.934987	0.4	FALSE	0	2594	0.25
PRTN3	4	4.58108	0	0.218289	Cluster 3|Cluster 6|Cluster 2|Cluster 5	1	8	FALSE	PRTN3	9	Clustered	0	4	0	0.820946	4	FALSE	0	0	0.692308
SDHD	4	4.20657	0.0158558	0.237723	Cluster 1|Cluster 16	0.333333	7	FALSE	SDHD	6.25	Unclustered	0	4	0	0.930292	1.66667	FALSE	0	3438	0.333333
TCERG1	4	3.64789	0.00997762	0.274131	Cluster 1|Cluster 12	0.5	9	FALSE	TCERG1	15.25	Unclustered	0	4	0	0.942437	1.4	FALSE	0	4578	0.29902
FTCD	4	1	0.5	1	Cluster 9|Cluster 8|Cluster 4|Cluster 7	0.5	1	FALSE	FTCD	2.5	Seed	0	4	0	1	3	FALSE	0	6	0.75
SUCLA2	4	4.42723	0.0580338	0.225875	Cluster 1|Cluster 16	0.5	7	FALSE	SUCLA2	6.5	Unclustered	0	4	0	0.925495	1.4	FALSE	0	25530	0.361111
ACSL1	4	6.13146	0.0272094	0.163093	Cluster 1|Cluster 16	0.333333	9	FALSE	ACSL1	5	Unclustered	0	4	0	0.888447	1.66667	FALSE	0	12068	0.365385
IKBKAP	4	3.55869	0.000168096	0.281003	Cluster 1	0.5	8	FALSE	IKBKAP	20.75	Unclustered	0	4	0	0.944376	1.4	FALSE	0	100	0.482558
DRG2	4	3.37559	0.000170073	0.296245	Cluster 1	0.833333	7	FALSE	DRG2	23.25	Unclustered	0	4	0	0.948357	2.7	FALSE	0	262	0.430556
PEX12	3	7.08451	0.0140402	0.141153	Cluster 1|Cluster 16	0	10	FALSE	PEX12	3.66667	Unclustered	0	3	0	0.867728	0.5	FALSE	0	6062	0.380952
XAF1	3	1.25	0	0.8	Cluster 7|Cluster 3|Cluster 6	1	2	FALSE	XAF1	3.33333	Seed	0	3	0	0.9375	3	FALSE	0	0	0.833333
SP110	3	1.25	0	0.8	Cluster 7|Cluster 3|Cluster 6	1	2	FALSE	SP110	3.33333	Clustered	0	3	0	0.9375	3	FALSE	0	0	0.833333
OAS2	3	1.25	0	0.8	Cluster 7|Cluster 3|Cluster 6	1	2	FALSE	OAS2	3.33333	Clustered	0	3	0	0.9375	3	FALSE	0	0	0.833333
RFC1	3	4	0	0.25	Cluster 6|Cluster 1	1	9	FALSE	RFC1	12.6667	Unclustered	0	3	0	0.934783	3	FALSE	0	0	0.550725
KLRC3	3	1	1	1		0	1	FALSE	KLRC3	1	Unclustered	0	3	0	1	0.5	FALSE	0	6	0
SIL1	3	3.84038	0.00474105	0.260391	Cluster 1|Cluster 16	0.333333	7	FALSE	SIL1	10.6667	Unclustered	0	3	0	0.938253	2	FALSE	0	1040	0.382716
SRSF10	3	4.03756	0	0.247674	Cluster 1	1	9	FALSE	SRSF10	24	Unclustered	0	3	0	0.933966	3	FALSE	0	0	0.888889
HIST1H2BC	3	1.90909	0.0454545	0.52381	Cluster 5|Cluster 9	0.666667	3	FALSE	HIST1H2BC	4.33333	Unclustered	0	3	0	0.848485	1.66667	FALSE	0	10	0.481481
HIST1H2AC	3	2.27273	0	0.44	Cluster 8|Cluster 12|Cluster 5|Cluster 9	1	4	FALSE	HIST1H2AC	4	Seed	0	3	0	0.787879	3	FALSE	0	0	0.666667
HIST1H1C	3	2.27273	0	0.44	Cluster 8|Cluster 12|Cluster 5|Cluster 9	1	4	FALSE	HIST1H1C	4	Clustered	0	3	0	0.787879	3	FALSE	0	0	0.666667
IRF8	3	3.22973	0	0.309623	Cluster 2|Cluster 8	1	5	FALSE	IRF8	10	Unclustered	0	3	0	0.888514	3	FALSE	0	0	0.47619
GPR183	3	3.22973	0	0.309623	Cluster 2|Cluster 8	1	5	FALSE	GPR183	10	Unclustered	0	3	0	0.888514	3	FALSE	0	0	0.47619
HBD	3	1.5	0.333333	0.666667	Cluster 12|Cluster 6|Cluster 10	0.333333	2	FALSE	HBD	3	Seed	0	3	0	0.9	2	FALSE	0	12	0.533333
SLC4A1	3	1.5	0.0666667	0.666667	Cluster 12|Cluster 6|Cluster 10	0.666667	2	FALSE	SLC4A1	3.33333	Clustered	0	3	0	0.9	1.66667	FALSE	0	4	0.555556
NUP214	3	4.70892	0.0187351	0.212363		0	10	FALSE	NUP214	2.33333	Unclustered	0	3	0	0.919371	0.5	FALSE	0	3150	0.333333
EIF1AX	3	3.85446	0.000246725	0.25944	Cluster 1	0.333333	7	FALSE	EIF1AX	14.3333	Unclustered	0	3	0	0.937947	2	FALSE	0	84	0.518519
CXCR2	3	3.83784	0.0007133	0.260563	Cluster 2	0	7	FALSE	CXCR2	9	Unclustered	0	3	0	0.858108	0.5	FALSE	0	22	0.615385
PRPF4B	3	4.61033	0.00938967	0.216904	Cluster 1|Cluster 12	0.333333	10	FALSE	PRPF4B	3.66667	Unclustered	0	3	0	0.921515	2	FALSE	0	4198	0.47619
MS4A1	3	4.47297	0.027027	0.223565	Cluster 2|Cluster 8	0.333333	8	FALSE	MS4A1	4	Unclustered	0	3	0	0.826351	2	FALSE	0	452	0.407407
CD79A	3	4.47297	0.027027	0.223565	Cluster 2|Cluster 8	0.333333	8	FALSE	CD79A	4	Unclustered	0	3	0	0.826351	2	FALSE	0	452	0.407407
CD40LG	3	3.90541	0	0.256055	Cluster 4|Cluster 2|Cluster 8	1	7	FALSE	CD40LG	8.33333	Unclustered	0	3	0	0.85473	3	FALSE	0	0	0.757576
CD3G	3	4.40541	0	0.226994	Cluster 4|Cluster 14|Cluster 2	1	8	FALSE	CD3G	7	Seed	0	3	0	0.82973	3	FALSE	0	0	0.5
LCK	3	4.40541	0	0.226994	Cluster 4|Cluster 14|Cluster 2	1	8	FALSE	LCK	7	Clustered	0	3	0	0.82973	3	FALSE	0	0	0.5
COL1A1	3	1	0.666667	1	Cluster 18|Cluster 13|Cluster 7	0.333333	1	FALSE	COL1A1	1.66667	Clustered	0	3	0	1	2	FALSE	0	4	0.666667
HDAC2	3	3.40376	3.72606e-05	0.293793	Cluster 1	0.666667	8	FALSE	HDAC2	28	Unclustered	0	3	0	0.947744	1.66667	FALSE	0	14	0.474576
C5AR1	3	3.16216	0.0132435	0.316239	Cluster 2	0.333333	5	FALSE	C5AR1	8.33333	Unclustered	0	3	0	0.891892	2	FALSE	0	222	0.421053
NDUFA5	3	4.2723	0.00352631	0.234066	Cluster 1|Cluster 16	0.333333	7	FALSE	NDUFA5	7	Unclustered	0	3	0	0.928863	2	FALSE	0	654	0.392157
BCKDHB	3	4.48826	0.0270198	0.222803	Cluster 1	0	7	FALSE	BCKDHB	5	Unclustered	0	3	0	0.924168	0.5	FALSE	0	5252	0.333333
ALOX5	3	3.25676	0	0.307054	Cluster 2	1	6	FALSE	ALOX5	15	Unclustered	0	3	0	0.887162	3	FALSE	0	0	0.6
HAAO	3	1.25	0	0.8	Cluster 9|Cluster 8|Cluster 4|Cluster 7	1	2	FALSE	HAAO	3.33333	Clustered	0	3	0	0.9375	3	FALSE	0	0	0.833333
ANG	3	1.25	0	0.8	Cluster 9|Cluster 8|Cluster 4|Cluster 7	1	2	FALSE	ANG	3.33333	Clustered	0	3	0	0.9375	3	FALSE	0	0	0.833333
ACSM3	3	1.25	0	0.8	Cluster 9|Cluster 8|Cluster 4|Cluster 7	1	2	FALSE	ACSM3	3.33333	Clustered	0	3	0	0.9375	3	FALSE	0	0	0.833333
CRAT	3	7.07981	0.00938967	0.141247	Cluster 1|Cluster 16	0.333333	10	FALSE	CRAT	4.33333	Unclustered	0	3	0	0.86783	2	FALSE	0	6036	0.444444
SMARCA5	3	3.64789	0.00946002	0.274131	Cluster 1	0	8	FALSE	SMARCA5	14.3333	Unclustered	0	3	0	0.942437	0.5	FALSE	0	1660	0.40404
SCP2	3	7.10798	0.00941182	0.140687	Cluster 1|Cluster 16	0	10	FALSE	SCP2	2.33333	Unclustered	0	3	0	0.867218	0.5	FALSE	0	3050	0.444444
TGFB1I1	2	4.277	0	0.233809	Cluster 5|Cluster 15|Cluster 1|Cluster 17	1	9	FALSE	TGFB1I1	4.5	Seed	0	2	0	0.928761	2	FALSE	0	0	0.642857
SMARCA2	2	4.24883	0.00694173	0.235359	Cluster 5|Cluster 1|Cluster 17	0	10	FALSE	SMARCA2	7	Unclustered	0	2	0	0.929373	0.666667	FALSE	0	1214	0.5
SLC25A12	2	7.0939	0.00465054	0.140966	Cluster 1|Cluster 16	0	10	FALSE	SLC25A12	5	Unclustered	0	2	0	0.867524	0.666667	FALSE	0	3028	0.571429
PEX2	2	8.07042	4.42909e-05	0.123909	Cluster 1|Cluster 16	0	11	FALSE	PEX2	2.5	Unclustered	0	2	0	0.846295	0.666667	FALSE	0	4	0.75
VPS41	2	4.78404	0	0.209028	Cluster 5|Cluster 16|Cluster 1|Cluster 17	1	10	FALSE	VPS41	6.5	Seed	0	2	0	0.917738	2	FALSE	0	0	0.590909
RBL2	2	4.03756	0	0.247674	Cluster 6|Cluster 1	1	9	FALSE	RBL2	20.5	Unclustered	0	2	0	0.933966	2	FALSE	0	0	0.585714
MICU2	2	4.1784	0	0.239326	Cluster 17|Cluster 1|Cluster 16	1	7	FALSE	MICU2	5.5	Clustered	0	2	0	0.930904	2	FALSE	0	0	0.611111
STXBP2	2	1	1	1		0	1	FALSE	STXBP2	1	Unclustered	0	2	0	1	0.666667	FALSE	0	2	0
PPID	2	4.52582	0	0.220954	Cluster 1|Cluster 16	1	8	FALSE	PPID	4.5	Unclustered	0	2	0	0.923352	2	FALSE	0	0	0.642857
HIST1H2BH	2	2.27273	0.181818	0.44		0	4	FALSE	HIST1H2BH	3.5	Unclustered	0	2	0	0.787879	0.666667	FALSE	0	20	0.5
HIST1H2BB	2	2.36364	0	0.423077	Cluster 5|Cluster 9	1	4	FALSE	HIST1H2BB	4	Unclustered	0	2	0	0.772727	2	FALSE	0	0	0.666667
HIST1H2AJ	2	2.36364	0	0.423077	Cluster 5|Cluster 9	1	4	FALSE	HIST1H2AJ	4	Unclustered	0	2	0	0.772727	2	FALSE	0	0	0.666667
HIST1H2AE	2	2.36364	0	0.423077	Cluster 5|Cluster 9	1	4	FALSE	HIST1H2AE	4.5	Unclustered	0	2	0	0.772727	2	FALSE	0	0	0.75
SRGN	2	3.35135	0.00472047	0.298387	Cluster 2	0	6	FALSE	SRGN	10.5	Unclustered	0	2	0	0.882432	0.666667	FALSE	0	90	0.527778
GMFG	2	3.81081	0.000185117	0.262411	Cluster 2	0	6	FALSE	GMFG	3.5	Unclustered	0	2	0	0.859459	0.666667	FALSE	0	2	0.625
SNCA	2	1.83333	0	0.545455	Cluster 12|Cluster 6|Cluster 10	1	3	FALSE	SNCA	4	Clustered	0	2	0	0.833333	2	FALSE	0	0	0.8
EIF5A2	2	3.88263	0	0.257557	Cluster 1	1	7	FALSE	EIF5A2	18.5	Unclustered	0	2	0	0.937334	2	FALSE	0	0	0.770833
IDH3A	2	5.35211	0	0.186842	Cluster 1|Cluster 16	1	8	FALSE	IDH3A	5.5	Unclustered	0	2	0	0.905389	2	FALSE	0	0	0.785714
DIDO1	2	1.33333	0.666667	0.75		0	2	FALSE	DIDO1	1.5	Unclustered	0	2	0	0.833333	0.666667	FALSE	0	4	0.5
IMPDH1	2	3.67136	0	0.272379	Cluster 1	1	9	FALSE	IMPDH1	34	Unclustered	0	2	0	0.941927	2	FALSE	0	0	0.68
TAF7L	2	1.33333	0.666667	0.75		0	2	FALSE	TAF7L	1.5	Unclustered	0	2	0	0.833333	0.666667	FALSE	0	4	0.5
CSTA	2	3.91892	0	0.255172	Cluster 2	1	7	FALSE	CSTA	11.5	Unclustered	0	2	0	0.854054	2	FALSE	0	0	0.958333
SPARC	2	1.33333	0	0.75	Cluster 18|Cluster 13|Cluster 7	1	2	FALSE	SPARC	2.5	Seed	0	2	0	0.888889	2	FALSE	0	0	0.833333
LUM	2	1.33333	0	0.75	Cluster 18|Cluster 13|Cluster 7	1	2	FALSE	LUM	2.5	Clustered	0	2	0	0.888889	2	FALSE	0	0	0.833333
CLEC5A	2	3.22973	0	0.309623	Cluster 2	1	6	FALSE	CLEC5A	12	Unclustered	0	2	0	0.888514	2	FALSE	0	0	0.571429
CLEC4E	2	3.45946	0	0.289062	Cluster 2	1	6	FALSE	CLEC4E	14	Unclustered	0	2	0	0.877027	2	FALSE	0	0	0.7
HSPH1	2	4.69484	0.00938967	0.213	Cluster 1	0	9	FALSE	HSPH1	3.5	Unclustered	0	2	0	0.919677	0.666667	FALSE	0	2288	0.5
CEACAM3	2	3.71622	0	0.269091	Cluster 2	1	7	FALSE	CEACAM3	11	Unclustered	0	2	0	0.864189	2	FALSE	0	0	0.733333
GGH	2	4.3662	0	0.229032	Cluster 6|Cluster 1	1	10	FALSE	GGH	27	Unclustered	0	2	0	0.926822	2	FALSE	0	0	0.870968
GZMK	2	1.33333	0.666667	0.75		0	2	FALSE	GZMK	1.5	Unclustered	0	2	0	0.833333	0.666667	FALSE	0	4	0.5
CD8A	2	1.33333	0.666667	0.75		0	2	FALSE	CD8A	1.5	Unclustered	0	2	0	0.833333	0.666667	FALSE	0	4	0.5
CD4	2	3.77027	0	0.265233	Cluster 4|Cluster 2	1	7	FALSE	CD4	12	Unclustered	0	2	0	0.861486	2	FALSE	0	0	0.8
SRSF11	2	4.61972	0.00938967	0.216463	Cluster 1	0	10	FALSE	SRSF11	3.5	Unclustered	0	2	0	0.92131	0.666667	FALSE	0	1918	0.5
TOMM20	2	3.80751	0.00353396	0.262639	Cluster 1	0	8	FALSE	TOMM20	16.5	Unclustered	0	2	0	0.938967	0.666667	FALSE	0	528	0.5
NCBP1	2	3.37089	0.0202056	0.296657	Cluster 6|Cluster 1	0	8	FALSE	NCBP1	24	Unclustered	0	2	0	0.948459	0.666667	FALSE	0	6248	0.5
PGLYRP1	2	4.28378	0	0.233438	Cluster 3|Cluster 2	1	8	FALSE	PGLYRP1	8	Unclustered	0	2	0	0.835811	2	FALSE	0	0	0.615385
SLC11A1	2	3.59459	0	0.278195	Cluster 2	1	6	FALSE	SLC11A1	7	Unclustered	0	2	0	0.87027	2	FALSE	0	0	0.583333
MORF4L1	2	3.73239	0.0110695	0.267925	Cluster 1	0	7	FALSE	MORF4L1	8.5	Unclustered	0	2	0	0.9406	0.666667	FALSE	0	2918	0.5
BCL2A1	2	3.40541	0	0.293651	Cluster 2	1	6	FALSE	BCL2A1	9.5	Unclustered	0	2	0	0.87973	2	FALSE	0	0	0.730769
MCCC2	2	5.47418	0.00938967	0.182676		0	8	FALSE	MCCC2	2	Unclustered	0	2	0	0.902735	0.666667	FALSE	0	1768	0.5
MDH1	2	3.85915	0.00307944	0.259124	Cluster 1	0	6	FALSE	MDH1	8.5	Unclustered	0	2	0	0.937844	0.666667	FALSE	0	1760	0.5
KDM6A	2	3.74178	0	0.267252	Cluster 1	1	6	FALSE	KDM6A	17.5	Unclustered	0	2	0	0.940396	2	FALSE	0	0	0.530303
ETFB	2	4.50235	0	0.222106	Cluster 1	1	7	FALSE	ETFB	9	Unclustered	0	2	0	0.923862	2	FALSE	0	0	0.642857
ARFGEF1	2	4.78873	0.00938967	0.208824	Cluster 5	0	10	FALSE	ARFGEF1	5	Unclustered	0	2	0	0.917636	0.666667	FALSE	0	2008	0.5
ARID4A	2	1	1	1		0	1	FALSE	ARID4A	1	Unclustered	0	2	0	1	0.666667	FALSE	0	2	0
TTN	2	1	0	1	Cluster 19|Cluster 14|Cluster 8|Cluster 15	1	1	FALSE	TTN	2	Seed	0	2	0	1	2	FALSE	0	0	1
MYOM2	2	1	0	1	Cluster 19|Cluster 14|Cluster 8|Cluster 15	1	1	FALSE	MYOM2	2	Clustered	0	2	0	1	2	FALSE	0	0	1
ACTN2	2	1	0	1	Cluster 19|Cluster 14|Cluster 8|Cluster 15	1	1	FALSE	ACTN2	2	Clustered	0	2	0	1	2	FALSE	0	0	1
TST	2	6.15962	0	0.162348	Cluster 1|Cluster 16	1	9	FALSE	TST	7	Unclustered	0	2	0	0.887834	2	FALSE	0	0	0.636364
GBAS	2	5.33333	0.00186022	0.1875	Cluster 1	0	8	FALSE	GBAS	4.5	Unclustered	0	2	0	0.905797	0.666667	FALSE	0	102	0.5
ABCD2	2	7.08451	0.000295273	0.141153	Cluster 1|Cluster 16	0	10	FALSE	ABCD2	5.5	Unclustered	0	2	0	0.867728	0.666667	FALSE	0	32	0.5625
TDG	1	4.30047	0	0.232533	Cluster 1	0	9	FALSE	TDG	21	Unclustered	0	1	0	0.928251	0	FALSE	0	0	0
TARBP1	1	4.42254	0	0.226115	Cluster 1	0	9	FALSE	TARBP1	5	Unclustered	0	1	0	0.925597	0	FALSE	0	0	0
TKTL1	1	1	0	1		0	1	FALSE	TKTL1	1	Unclustered	0	1	0	1	0	FALSE	0	0	0
TALDO1	1	1	0	1		0	1	FALSE	TALDO1	1	Unclustered	0	1	0	1	0	FALSE	0	0	0
TAGLN3	1	1	0	1		0	1	FALSE	TAGLN3	1	Unclustered	0	1	0	1	0	FALSE	0	0	0
STMN2	1	1	0	1		0	1	FALSE	STMN2	1	Unclustered	0	1	0	1	0	FALSE	0	0	0
STAT2	1	1.75	0	0.571429		0	2	FALSE	STAT2	4	Unclustered	0	1	0	0.8125	0	FALSE	0	0	0
SMARCD3	1	4.06573	0	0.245958		0	9	FALSE	SMARCD3	6	Unclustered	0	1	0	0.933354	0	FALSE	0	0	0
SMARCC1	1	4.64319	0	0.215369		0	9	FALSE	SMARCC1	3	Unclustered	0	1	0	0.9208	0	FALSE	0	0	0
SIRT1	1	4.31925	0	0.231522		0	8	FALSE	SIRT1	7	Unclustered	0	1	0	0.927842	0	FALSE	0	0	0
SEC24B	1	1	0	1		0	1	FALSE	SEC24B	1	Unclustered	0	1	0	1	0	FALSE	0	0	0
SEC23A	1	1	0	1		0	1	FALSE	SEC23A	1	Unclustered	0	1	0	1	0	FALSE	0	0	0
RNASE1	1	4.39189	0	0.227692	Cluster 2	0	7	FALSE	RNASE1	4	Unclustered	0	1	0	0.830405	0	FALSE	0	0	0
RETN	1	3.72973	0	0.268116	Cluster 2	0	7	FALSE	RETN	15	Unclustered	0	1	0	0.863514	0	FALSE	0	0	0
USP16	1	4.40845	0	0.226837	Cluster 1	0	9	FALSE	USP16	8	Unclustered	0	1	0	0.925903	0	FALSE	0	0	0
PRPS1	1	3.88732	0	0.257246	Cluster 1	0	7	FALSE	PRPS1	24	Unclustered	0	1	0	0.937232	0	FALSE	0	0	0
PRPF4	1	3.90141	0	0.256318	Cluster 1	0	9	FALSE	PRPF4	22	Unclustered	0	1	0	0.936926	0	FALSE	0	0	0
PPBP	1	3.72973	0	0.268116	Cluster 2	0	7	FALSE	PPBP	15	Unclustered	0	1	0	0.863514	0	FALSE	0	0	0
YTHDC1	1	4.62911	0	0.216024	Cluster 1	0	10	FALSE	YTHDC1	6	Unclustered	0	1	0	0.921106	0	FALSE	0	0	0
SOAT1	1	8.07981	0	0.123765		0	11	FALSE	SOAT1	3	Unclustered	0	1	0	0.846091	0	FALSE	0	0	0
PEX11B	1	7.10329	0	0.14078		0	10	FALSE	PEX11B	8	Unclustered	0	1	0	0.86732	0	FALSE	0	0	0
PRKRIR	1	4.98592	0	0.200565		0	9	FALSE	PRKRIR	4	Unclustered	0	1	0	0.91335	0	FALSE	0	0	0
RNGTT	1	5.20657	0	0.192065	Cluster 6	0	11	FALSE	RNGTT	5	Unclustered	0	1	0	0.908553	0	FALSE	0	0	0
PARP2	1	5.76995	0	0.173312	Cluster 5	0	11	FALSE	PARP2	4	Unclustered	0	1	0	0.896305	0	FALSE	0	0	0
NUP153	1	5.70423	0	0.175309		0	11	FALSE	NUP153	3	Unclustered	0	1	0	0.897734	0	FALSE	0	0	0
NAP1L3	1	1	0	1		0	1	FALSE	NAP1L3	1	Unclustered	0	1	0	1	0	FALSE	0	0	0
NAP1L2	1	1	0	1		0	1	FALSE	NAP1L2	1	Unclustered	0	1	0	1	0	FALSE	0	0	0
TPM2	1	1	0	1		0	1	FALSE	TPM2	1	Unclustered	0	1	0	1	0	FALSE	0	0	0
MYL9	1	1	0	1		0	1	FALSE	MYL9	1	Unclustered	0	1	0	1	0	FALSE	0	0	0
MSH3	1	4.37089	0	0.228786	Cluster 6	0	10	FALSE	MSH3	19	Unclustered	0	1	0	0.92672	0	FALSE	0	0	0
STAP1	1	5.45946	0	0.183168		0	9	FALSE	STAP1	3	Unclustered	0	1	0	0.777027	0	FALSE	0	0	0
MMP9	1	1	0	1		0	1	FALSE	MMP9	1	Unclustered	0	1	0	1	0	FALSE	0	0	0
MMP8	1	1	0	1		0	1	FALSE	MMP8	1	Unclustered	0	1	0	1	0	FALSE	0	0	0
USP8	1	1	0	1		0	1	FALSE	USP8	1	Unclustered	0	1	0	1	0	FALSE	0	0	0
KRIT1	1	1	0	1		0	1	FALSE	KRIT1	1	Unclustered	0	1	0	1	0	FALSE	0	0	0
KLRC4	1	1.66667	0	0.6		0	2	FALSE	KLRC4	3	Unclustered	0	1	0	0.777778	0	FALSE	0	0	0
KLRK1	1	1.66667	0	0.6		0	2	FALSE	KLRK1	3	Unclustered	0	1	0	0.777778	0	FALSE	0	0	0
KLRC2	1	1.66667	0	0.6		0	2	FALSE	KLRC2	3	Unclustered	0	1	0	0.777778	0	FALSE	0	0	0
KCNA3	1	1.5	0	0.666667		0	2	FALSE	KCNA3	2	Unclustered	0	1	0	0.75	0	FALSE	0	0	0
KCNA2	1	1.5	0	0.666667		0	2	FALSE	KCNA2	2	Unclustered	0	1	0	0.75	0	FALSE	0	0	0
IVD	1	6.46948	0	0.154572		0	9	FALSE	IVD	2	Unclustered	0	1	0	0.881098	0	FALSE	0	0	0
UBR5	1	4.30986	0	0.232026	Cluster 1	0	9	FALSE	UBR5	19	Unclustered	0	1	0	0.928047	0	FALSE	0	0	0
IKZF3	1	4.52703	0	0.220896		0	8	FALSE	IKZF3	8	Unclustered	0	1	0	0.823649	0	FALSE	0	0	0
IL16	1	3.87838	0	0.25784	Cluster 4	0	7	FALSE	IL16	8	Unclustered	0	1	0	0.856081	0	FALSE	0	0	0
HUWE1	1	4.79812	0	0.208415	Cluster 5	0	10	FALSE	HUWE1	9	Unclustered	0	1	0	0.917432	0	FALSE	0	0	0
TXN	1	4.69014	0	0.213213	Cluster 1	0	9	FALSE	TXN	5	Unclustered	0	1	0	0.91978	0	FALSE	0	0	0
TRA2A	1	4.21596	0	0.237194	Cluster 1	0	9	FALSE	TRA2A	25	Unclustered	0	1	0	0.930088	0	FALSE	0	0	0
HIST1H3G	1	3.18182	0	0.314286		0	5	FALSE	HIST1H3G	2	Unclustered	0	1	0	0.636364	0	FALSE	0	0	0
HBG2	1	2.33333	0	0.428571		0	3	FALSE	HBG2	3	Unclustered	0	1	0	0.733333	0	FALSE	0	0	0
HBB	1	1	0	1		0	1	FALSE	HBB	1	Unclustered	0	1	0	1	0	FALSE	0	0	0
HBA2	1	1	0	1		0	1	FALSE	HBA2	1	Unclustered	0	1	0	1	0	FALSE	0	0	0
H2BFS	1	3.09091	0	0.323529		0	5	FALSE	H2BFS	4	Unclustered	0	1	0	0.651515	0	FALSE	0	0	0
KLRB1	1	2	0	0.5		0	3	FALSE	KLRB1	2	Unclustered	0	1	0	0.5	0	FALSE	0	0	0
MED23	1	1	0	1		0	1	FALSE	MED23	1	Unclustered	0	1	0	1	0	FALSE	0	0	0
GTF2E1	1	1	0	1		0	1	FALSE	GTF2E1	1	Unclustered	0	1	0	1	0	FALSE	0	0	0
KLRD1	1	1	0	1		0	1	FALSE	KLRD1	1	Unclustered	0	1	0	1	0	FALSE	0	0	0
GNLY	1	1	0	1		0	1	FALSE	GNLY	1	Unclustered	0	1	0	1	0	FALSE	0	0	0
GMPR	1	4.1831	0	0.239057	Cluster 1	0	9	FALSE	GMPR	22	Unclustered	0	1	0	0.930802	0	FALSE	0	0	0
TMED2	1	1	0	1		0	1	FALSE	TMED2	1	Unclustered	0	1	0	1	0	FALSE	0	0	0
GDI2	1	1	0	1		0	1	FALSE	GDI2	1	Unclustered	0	1	0	1	0	FALSE	0	0	0
ORM2	1	1.75	0	0.571429		0	2	FALSE	ORM2	4	Unclustered	0	1	0	0.8125	0	FALSE	0	0	0
RAB32	1	1	0	1		0	1	FALSE	RAB32	1	Unclustered	0	1	0	1	0	FALSE	0	0	0
FLNB	1	1	0	1		0	1	FALSE	FLNB	1	Unclustered	0	1	0	1	0	FALSE	0	0	0
HBQ1	1	2	0	0.5		0	3	FALSE	HBQ1	5	Unclustered	0	1	0	0.8	0	FALSE	0	0	0
EP300	1	5.70423	0	0.175309		0	11	FALSE	EP300	3	Unclustered	0	1	0	0.897734	0	FALSE	0	0	0
EIF4A2	1	3.88732	0	0.257246	Cluster 1	0	7	FALSE	EIF4A2	24	Unclustered	0	1	0	0.937232	0	FALSE	0	0	0
IPO7	1	4.38028	0	0.228296	Cluster 1	0	8	FALSE	IPO7	12	Unclustered	0	1	0	0.926516	0	FALSE	0	0	0
IPO8	1	4.38028	0	0.228296	Cluster 1	0	8	FALSE	IPO8	12	Unclustered	0	1	0	0.926516	0	FALSE	0	0	0
ECI2	1	8.10329	0	0.123407		0	11	FALSE	ECI2	3	Unclustered	0	1	0	0.845581	0	FALSE	0	0	0
DMTN	1	2	0	0.5		0	3	FALSE	DMTN	5	Unclustered	0	1	0	0.8	0	FALSE	0	0	0
PSIP1	1	2	0	0.5		0	3	FALSE	PSIP1	2	Unclustered	0	1	0	0.5	0	FALSE	0	0	0
DEFA1B	1	5.10811	0	0.195767	Cluster 3	0	9	FALSE	DEFA1B	12	Unclustered	0	1	0	0.794595	0	FALSE	0	0	0
DCTD	1	5.03286	0	0.198694	Cluster 6	0	11	FALSE	DCTD	27	Unclustered	0	1	0	0.912329	0	FALSE	0	0	0
DCK	1	5.07512	0	0.19704	Cluster 6	0	11	FALSE	DCK	29	Unclustered	0	1	0	0.91141	0	FALSE	0	0	0
PER3	1	1	0	1		0	1	FALSE	PER3	1	Unclustered	0	1	0	1	0	FALSE	0	0	0
DBP	1	1	0	1		0	1	FALSE	DBP	1	Unclustered	0	1	0	1	0	FALSE	0	0	0
DARS	1	5.35681	0	0.186678	Cluster 1	0	8	FALSE	DARS	7	Unclustered	0	1	0	0.905287	0	FALSE	0	0	0
CXCR5	1	4.52703	0	0.220896		0	8	FALSE	CXCR5	8	Unclustered	0	1	0	0.823649	0	FALSE	0	0	0
NFE2	1	4.12162	0	0.242623	Cluster 2	0	7	FALSE	NFE2	7	Unclustered	0	1	0	0.843919	0	FALSE	0	0	0
CXCL2	1	1	0	1		0	1	FALSE	CXCL2	1	Unclustered	0	1	0	1	0	FALSE	0	0	0
CXCL1	1	1	0	1		0	1	FALSE	CXCL1	1	Unclustered	0	1	0	1	0	FALSE	0	0	0
CTDNEP1	1	4.29577	0	0.232787	Cluster 1	0	9	FALSE	CTDNEP1	16	Unclustered	0	1	0	0.928353	0	FALSE	0	0	0
CSTF3	1	2	0	0.5		0	3	FALSE	CSTF3	2	Unclustered	0	1	0	0.5	0	FALSE	0	0	0
CREBZF	1	5.60563	0	0.178392	Cluster 1	0	11	FALSE	CREBZF	3	Unclustered	0	1	0	0.899878	0	FALSE	0	0	0
UROD	1	1	0	1		0	1	FALSE	UROD	1	Unclustered	0	1	0	1	0	FALSE	0	0	0
CPOX	1	1	0	1		0	1	FALSE	CPOX	1	Unclustered	0	1	0	1	0	FALSE	0	0	0
CNOT8	1	4.31925	0	0.231522		0	8	FALSE	CNOT8	7	Unclustered	0	1	0	0.927842	0	FALSE	0	0	0
CLSTN2	1	5.76995	0	0.173312	Cluster 5	0	11	FALSE	CLSTN2	4	Unclustered	0	1	0	0.896305	0	FALSE	0	0	0
CLK1	1	4.62911	0	0.216024	Cluster 1	0	10	FALSE	CLK1	6	Unclustered	0	1	0	0.921106	0	FALSE	0	0	0
CHORDC1	1	5.69014	0	0.175743	Cluster 1	0	10	FALSE	CHORDC1	2	Unclustered	0	1	0	0.89804	0	FALSE	0	0	0
CHD1	1	4.31925	0	0.231522		0	8	FALSE	CHD1	7	Unclustered	0	1	0	0.927842	0	FALSE	0	0	0
GAPDH	1	1	0	1		0	1	FALSE	GAPDH	1	Unclustered	0	1	0	1	0	FALSE	0	0	0
CFL1	1	1	0	1		0	1	FALSE	CFL1	1	Unclustered	0	1	0	1	0	FALSE	0	0	0
LCN2	1	1	0	1		0	1	FALSE	LCN2	1	Unclustered	0	1	0	1	0	FALSE	0	0	0
CEACAM6	1	1	0	1		0	1	FALSE	CEACAM6	1	Unclustered	0	1	0	1	0	FALSE	0	0	0
CD8B	1	2	0	0.5		0	3	FALSE	CD8B	2	Unclustered	0	1	0	0.5	0	FALSE	0	0	0
VPREB3	1	5.45946	0	0.183168		0	9	FALSE	VPREB3	3	Unclustered	0	1	0	0.777027	0	FALSE	0	0	0
CD5	1	5.35135	0	0.186869	Cluster 4	0	9	FALSE	CD5	5	Unclustered	0	1	0	0.782432	0	FALSE	0	0	0
CD248	1	1.66667	0	0.6		0	2	FALSE	CD248	3	Unclustered	0	1	0	0.777778	0	FALSE	0	0	0
CD7	1	4.7027	0	0.212644	Cluster 4	0	8	FALSE	CD7	4	Unclustered	0	1	0	0.814865	0	FALSE	0	0	0
CD164	1	5.61502	0	0.178094	Cluster 1	0	11	FALSE	CD164	2	Unclustered	0	1	0	0.899673	0	FALSE	0	0	0
UBE2N	1	3.84038	0	0.260391	Cluster 1	0	8	FALSE	UBE2N	29	Unclustered	0	1	0	0.938253	0	FALSE	0	0	0
SLAMF1	1	1	0	1		0	1	FALSE	SLAMF1	1	Unclustered	0	1	0	1	0	FALSE	0	0	0
CCR7	1	1	0	1		0	1	FALSE	CCR7	1	Unclustered	0	1	0	1	0	FALSE	0	0	0
PDIA3	1	1	0	1		0	1	FALSE	PDIA3	1	Unclustered	0	1	0	1	0	FALSE	0	0	0
CANX	1	1	0	1		0	1	FALSE	CANX	1	Unclustered	0	1	0	1	0	FALSE	0	0	0
TSPYL2	1	4.05164	0	0.246813	Cluster 1	0	9	FALSE	TSPYL2	13	Unclustered	0	1	0	0.93366	0	FALSE	0	0	0
NUP62	1	4.05164	0	0.246813	Cluster 1	0	9	FALSE	NUP62	13	Unclustered	0	1	0	0.93366	0	FALSE	0	0	0
BTN3A3	1	1	0	1		0	1	FALSE	BTN3A3	1	Unclustered	0	1	0	1	0	FALSE	0	0	0
BTN3A2	1	1	0	1		0	1	FALSE	BTN3A2	1	Unclustered	0	1	0	1	0	FALSE	0	0	0
BMI1	1	4.98592	0	0.200565		0	9	FALSE	BMI1	4	Unclustered	0	1	0	0.91335	0	FALSE	0	0	0
KDM5A	1	4.58216	0	0.218238	Cluster 1	0	7	FALSE	KDM5A	11	Unclustered	0	1	0	0.922127	0	FALSE	0	0	0
VDAC1	1	4.58216	0	0.218238	Cluster 1	0	7	FALSE	VDAC1	11	Unclustered	0	1	0	0.922127	0	FALSE	0	0	0
ARID4B	1	1.5	0	0.666667		0	2	FALSE	ARID4B	2	Unclustered	0	1	0	0.75	0	FALSE	0	0	0
ARFGEF2	1	4.79812	0	0.208415	Cluster 5	0	10	FALSE	ARFGEF2	9	Unclustered	0	1	0	0.917432	0	FALSE	0	0	0
IL1RN	1	3.95946	0	0.25256	Cluster 2	0	7	FALSE	IL1RN	11	Unclustered	0	1	0	0.852027	0	FALSE	0	0	0
APPL1	1	5.78404	0	0.17289	Cluster 5	0	11	FALSE	APPL1	2	Unclustered	0	1	0	0.895999	0	FALSE	0	0	0
ITGA6	1	1	0	1		0	1	FALSE	ITGA6	1	Unclustered	0	1	0	1	0	FALSE	0	0	0
ANPEP	1	1	0	1		0	1	FALSE	ANPEP	1	Unclustered	0	1	0	1	0	FALSE	0	0	0
ANAPC5	1	5.15962	0	0.193813	Cluster 6	0	11	FALSE	ANAPC5	5	Unclustered	0	1	0	0.909573	0	FALSE	0	0	0
AKAP9	1	1.5	0	0.666667		0	2	FALSE	AKAP9	2	Unclustered	0	1	0	0.75	0	FALSE	0	0	0
ALX3	1	1	0	1		0	1	FALSE	ALX3	1	Unclustered	0	1	0	1	0	FALSE	0	0	0
AKAP7	1	1	0	1		0	1	FALSE	AKAP7	1	Unclustered	0	1	0	1	0	FALSE	0	0	0
PYGL	1	1	0	1		0	1	FALSE	PYGL	1	Unclustered	0	1	0	1	0	FALSE	0	0	0
AGL	1	1	0	1		0	1	FALSE	AGL	1	Unclustered	0	1	0	1	0	FALSE	0	0	0
TNKS	1	1	0	1		0	1	FALSE	TNKS	1	Unclustered	0	1	0	1	0	FALSE	0	0	0
AFF4	1	1	0	1		0	1	FALSE	AFF4	1	Unclustered	0	1	0	1	0	FALSE	0	0	0
ACAA1	1	8.07512	0	0.123837		0	11	FALSE	ACAA1	3	Unclustered	0	1	0	0.846193	0	FALSE	0	0	0
SRP72	1	3.723	0	0.2686	Cluster 1	0	8	FALSE	SRP72	27	Unclustered	0	1	0	0.940804	0	FALSE	0	0	0
UCHL5	1	3.723	0	0.2686	Cluster 1	0	8	FALSE	UCHL5	27	Unclustered	0	1	0	0.940804	0	FALSE	0	0	0
ENOPH1	1	3.723	0	0.2686	Cluster 1	0	8	FALSE	ENOPH1	27	Unclustered	0	1	0	0.940804	0	FALSE	0	0	0
EIF3J	1	3.723	0	0.2686	Cluster 1	0	8	FALSE	EIF3J	27	Unclustered	0	1	0	0.940804	0	FALSE	0	0	0

## Sheet: Figure3
Topological properties of the drug-gene interaction network
Habib MotieGhader PhD, Esmaeil Safavi PhD, Ali Rezapour PhD, Fatemeh Firouzi Amoodizaj MSc, Roya asl iranifam MSc
Node name	Degree	AverageShortestPathLength	BetweennessCentrality	ClosenessCentrality	ClusteringCoefficient	Eccentricity	IsSingleNode	NeighborhoodConnectivity	NumberOfDirectedEdges	NumberOfUndirectedEdges	PartnerOfMultiEdgedNodePairs	Radiality	selected	SelfLoops	Stress	TopologicalCoefficient
TOP2A	31	2.39535	0.508375	0.417476	0	5	FALSE	1.32258	0	31	0	0.954989	FALSE	0	14626	0.107527
TYMS	30	2.25581	0.592202	0.443299	0	3	FALSE	1.36667	0	30	0	0.95949	FALSE	0	17756	0.0916667
BIRC5	25	2.53488	0.404955	0.394495	0	5	FALSE	1.4	0	25	0	0.950488	FALSE	0	12232	0.133333
RRM2	8	3.90698	0.135568	0.255952	0	5	FALSE	1.25	0	8	0	0.906227	FALSE	0	5624	0.25
CDK1	7	1.54545	0.818182	0.647059	0	3	FALSE	1.28571	0	7	0	0.922078	FALSE	0	90	0.142857
FLUOROURACIL	4	2.10465	0.173621	0.475138	0	4	FALSE	22.25	0	4	0	0.964366	FALSE	0	5746	0.283333
NEK2	3	2.27273	0.345455	0.44	0	3	FALSE	1.66667	0	3	0	0.818182	FALSE	0	38	0.333333
FOSTAMATINIB	3	1.72727	0.563636	0.578947	0	2	FALSE	3.66667	0	3	0	0.896104	FALSE	0	62	0.333333
EPIRUBICIN	3	2.82558	0.050684	0.353909	0	6	FALSE	19.6667	0	3	0	0.94111	FALSE	0	1430	0.358974
GNL3	3	3.04651	0.0242894	0.328244	0	5	FALSE	2.66667	0	3	0	0.933983	FALSE	0	386	0.555556
TK1	2	1	1	1	0	1	FALSE	1	0	2	0	1	FALSE	0	2	0
GEMCITABINE	2	3.0814	0.0746922	0.324528	0	4	FALSE	19	0	2	0	0.932858	FALSE	0	3248	0.514286
CYTARABINE	2	3.0814	0.0746922	0.324528	0	4	FALSE	19	0	2	0	0.932858	FALSE	0	3248	0.514286
METHOTREXATE	2	2.73256	0.0452994	0.365957	0	4	FALSE	27.5	0	2	0	0.944111	FALSE	0	1786	0.53
DEXAMETHASONE	2	2.73256	0.0452994	0.365957	0	4	FALSE	27.5	0	2	0	0.944111	FALSE	0	1786	0.53
ETOPOSIDE	2	2.59302	0.0586373	0.38565	0	4	FALSE	30.5	0	2	0	0.948612	FALSE	0	2278	0.526786
DAUNORUBICIN	2	2.59302	0.0586373	0.38565	0	4	FALSE	30.5	0	2	0	0.948612	FALSE	0	2278	0.526786
INDOMETHACIN	2	2.73256	0.0452994	0.365957	0	4	FALSE	27.5	0	2	0	0.944111	FALSE	0	1786	0.53
VINCRISTINE	2	2.59302	0.0586373	0.38565	0	4	FALSE	30.5	0	2	0	0.948612	FALSE	0	2278	0.526786
PACLITAXEL	2	2.87209	0.0370041	0.348178	0	6	FALSE	28	0	2	0	0.93961	FALSE	0	1214	0.529412
DOXORUBICIN	2	2.87209	0.0370041	0.348178	0	6	FALSE	28	0	2	0	0.93961	FALSE	0	1214	0.529412
PAZOPANIB	1	3.18182	0	0.314286	0	4	FALSE	3	0	1	0	0.688312	FALSE	0	0	0
PALBOCICLIB	1	3.18182	0	0.314286	0	4	FALSE	3	0	1	0	0.688312	FALSE	0	0	0
ZIDOVUDINE	1	1.5	0	0.666667	0	2	FALSE	2	0	1	0	0.75	FALSE	0	0	0
PENCICLOVIR	1	1.5	0	0.666667	0	2	FALSE	2	0	1	0	0.75	FALSE	0	0	0
GALLIUM NITRATE	1	4.89535	0	0.204276	0	6	FALSE	8	0	1	0	0.874344	FALSE	0	0	0
FLUDARABINE PHOSPHATE	1	4.89535	0	0.204276	0	6	FALSE	8	0	1	0	0.874344	FALSE	0	0	0
CLOFARABINE	1	4.89535	0	0.204276	0	6	FALSE	8	0	1	0	0.874344	FALSE	0	0	0
CLADRIBINE	1	4.89535	0	0.204276	0	6	FALSE	8	0	1	0	0.874344	FALSE	0	0	0
HYDROXYUREA	1	4.89535	0	0.204276	0	6	FALSE	8	0	1	0	0.874344	FALSE	0	0	0
GEMCITABINE HYDROCHLORIDE	1	4.89535	0	0.204276	0	6	FALSE	8	0	1	0	0.874344	FALSE	0	0	0
SULFASALAZINE	1	3.24419	0	0.308244	0	4	FALSE	30	0	1	0	0.927607	FALSE	0	0	0
HYDROCORTISONE	1	3.24419	0	0.308244	0	4	FALSE	30	0	1	0	0.927607	FALSE	0	0	0
TOPOTECAN	1	3.24419	0	0.308244	0	4	FALSE	30	0	1	0	0.927607	FALSE	0	0	0
PRALATREXATE	1	3.24419	0	0.308244	0	4	FALSE	30	0	1	0	0.927607	FALSE	0	0	0
IRINOTECAN	1	3.24419	0	0.308244	0	4	FALSE	30	0	1	0	0.927607	FALSE	0	0	0
TEGAFUR	1	3.24419	0	0.308244	0	4	FALSE	30	0	1	0	0.927607	FALSE	0	0	0
TRIFLURIDINE	1	3.24419	0	0.308244	0	4	FALSE	30	0	1	0	0.927607	FALSE	0	0	0
ASPARAGINASE	1	3.24419	0	0.308244	0	4	FALSE	30	0	1	0	0.927607	FALSE	0	0	0
PREDNISONE	1	3.24419	0	0.308244	0	4	FALSE	30	0	1	0	0.927607	FALSE	0	0	0
CAPECITABINE	1	3.24419	0	0.308244	0	4	FALSE	30	0	1	0	0.927607	FALSE	0	0	0
AZATHIOPRINE	1	3.24419	0	0.308244	0	4	FALSE	30	0	1	0	0.927607	FALSE	0	0	0
TAMOXIFEN	1	3.24419	0	0.308244	0	4	FALSE	30	0	1	0	0.927607	FALSE	0	0	0
CISPLATIN	1	3.24419	0	0.308244	0	4	FALSE	30	0	1	0	0.927607	FALSE	0	0	0
HYDROXYCHLOROQUINE	1	3.24419	0	0.308244	0	4	FALSE	30	0	1	0	0.927607	FALSE	0	0	0
PHENTOLAMINE	1	3.24419	0	0.308244	0	4	FALSE	30	0	1	0	0.927607	FALSE	0	0	0
RALTITREXED	1	3.24419	0	0.308244	0	4	FALSE	30	0	1	0	0.927607	FALSE	0	0	0
FLOXURIDINE	1	3.24419	0	0.308244	0	4	FALSE	30	0	1	0	0.927607	FALSE	0	0	0
AZACITIDINE	1	3.24419	0	0.308244	0	4	FALSE	30	0	1	0	0.927607	FALSE	0	0	0
VERAPAMIL	1	3.24419	0	0.308244	0	4	FALSE	30	0	1	0	0.927607	FALSE	0	0	0
LEUCOVORIN	1	3.24419	0	0.308244	0	4	FALSE	30	0	1	0	0.927607	FALSE	0	0	0
PEMETREXED	1	3.24419	0	0.308244	0	4	FALSE	30	0	1	0	0.927607	FALSE	0	0	0
EPOETIN ALFA	1	3.52326	0	0.283828	0	6	FALSE	25	0	1	0	0.918605	FALSE	0	0	0
DOCETAXEL	1	3.52326	0	0.283828	0	6	FALSE	25	0	1	0	0.918605	FALSE	0	0	0
OPRELVEKIN	1	3.52326	0	0.283828	0	6	FALSE	25	0	1	0	0.918605	FALSE	0	0	0
TRETINOIN	1	3.52326	0	0.283828	0	6	FALSE	25	0	1	0	0.918605	FALSE	0	0	0
PLICAMYCIN	1	3.52326	0	0.283828	0	6	FALSE	25	0	1	0	0.918605	FALSE	0	0	0
IRINOTECAN HYDROCHLORIDE	1	3.52326	0	0.283828	0	6	FALSE	25	0	1	0	0.918605	FALSE	0	0	0
OMACETAXINE MEPESUCCINATE	1	3.52326	0	0.283828	0	6	FALSE	25	0	1	0	0.918605	FALSE	0	0	0
IMATINIB	1	3.52326	0	0.283828	0	6	FALSE	25	0	1	0	0.918605	FALSE	0	0	0
SULINDAC	1	3.52326	0	0.283828	0	6	FALSE	25	0	1	0	0.918605	FALSE	0	0	0
ERLOTINIB	1	3.52326	0	0.283828	0	6	FALSE	25	0	1	0	0.918605	FALSE	0	0	0
FLUTAMIDE	1	3.52326	0	0.283828	0	6	FALSE	25	0	1	0	0.918605	FALSE	0	0	0
LAPATINIB	1	3.52326	0	0.283828	0	6	FALSE	25	0	1	0	0.918605	FALSE	0	0	0
VORINOSTAT	1	3.52326	0	0.283828	0	6	FALSE	25	0	1	0	0.918605	FALSE	0	0	0
CALCITONIN	1	3.52326	0	0.283828	0	6	FALSE	25	0	1	0	0.918605	FALSE	0	0	0
PRASTERONE	1	3.52326	0	0.283828	0	6	FALSE	25	0	1	0	0.918605	FALSE	0	0	0
TRASTUZUMAB	1	3.52326	0	0.283828	0	6	FALSE	25	0	1	0	0.918605	FALSE	0	0	0
CARBOPLATIN	1	3.52326	0	0.283828	0	6	FALSE	25	0	1	0	0.918605	FALSE	0	0	0
ROMIDEPSIN	1	3.52326	0	0.283828	0	6	FALSE	25	0	1	0	0.918605	FALSE	0	0	0
CINNARIZINE	1	2.45455	0	0.407407	0	4	FALSE	7	0	1	0	0.792208	FALSE	0	0	0
FENOFIBRATE	1	2.45455	0	0.407407	0	4	FALSE	7	0	1	0	0.792208	FALSE	0	0	0
CLOFIBRATE	1	2.45455	0	0.407407	0	4	FALSE	7	0	1	0	0.792208	FALSE	0	0	0
SERTRALINE	1	2.45455	0	0.407407	0	4	FALSE	7	0	1	0	0.792208	FALSE	0	0	0
RUCAPARIB	1	2.45455	0	0.407407	0	4	FALSE	7	0	1	0	0.792208	FALSE	0	0	0
CLOTRIMAZOLE	1	2.45455	0	0.407407	0	4	FALSE	7	0	1	0	0.792208	FALSE	0	0	0
TTK	1	2.63636	0	0.37931	0	3	FALSE	3	0	1	0	0.766234	FALSE	0	0	0
PEFLOXACIN	1	3.38372	0	0.295533	0	6	FALSE	31	0	1	0	0.923106	FALSE	0	0	0
PODOFILOX	1	3.38372	0	0.295533	0	6	FALSE	31	0	1	0	0.923106	FALSE	0	0	0
DAUNORUBICIN HYDROCHLORIDE	1	3.38372	0	0.295533	0	6	FALSE	31	0	1	0	0.923106	FALSE	0	0	0
FINAFLOXACIN	1	3.38372	0	0.295533	0	6	FALSE	31	0	1	0	0.923106	FALSE	0	0	0
CIPROFLOXACIN	1	3.38372	0	0.295533	0	6	FALSE	31	0	1	0	0.923106	FALSE	0	0	0
DAUNORUBICIN CITRATE	1	3.38372	0	0.295533	0	6	FALSE	31	0	1	0	0.923106	FALSE	0	0	0
LOMEFLOXACIN	1	3.38372	0	0.295533	0	6	FALSE	31	0	1	0	0.923106	FALSE	0	0	0
MITOXANTRONE	1	3.38372	0	0.295533	0	6	FALSE	31	0	1	0	0.923106	FALSE	0	0	0
ETOPOSIDE PHOSPHATE	1	3.38372	0	0.295533	0	6	FALSE	31	0	1	0	0.923106	FALSE	0	0	0
DOXORUBICIN HYDROCHLORIDE	1	3.38372	0	0.295533	0	6	FALSE	31	0	1	0	0.923106	FALSE	0	0	0
IDARUBICIN	1	3.38372	0	0.295533	0	6	FALSE	31	0	1	0	0.923106	FALSE	0	0	0
HYDROQUINONE	1	3.38372	0	0.295533	0	6	FALSE	31	0	1	0	0.923106	FALSE	0	0	0
MOXIFLOXACIN	1	3.38372	0	0.295533	0	6	FALSE	31	0	1	0	0.923106	FALSE	0	0	0
DIGITOXIN	1	3.38372	0	0.295533	0	6	FALSE	31	0	1	0	0.923106	FALSE	0	0	0
ENOXACIN	1	3.38372	0	0.295533	0	6	FALSE	31	0	1	0	0.923106	FALSE	0	0	0
MITOXANTRONE HYDROCHLORIDE	1	3.38372	0	0.295533	0	6	FALSE	31	0	1	0	0.923106	FALSE	0	0	0
TENIPOSIDE	1	3.38372	0	0.295533	0	6	FALSE	31	0	1	0	0.923106	FALSE	0	0	0
NORFLOXACIN	1	3.38372	0	0.295533	0	6	FALSE	31	0	1	0	0.923106	FALSE	0	0	0
DACTINOMYCIN	1	3.38372	0	0.295533	0	6	FALSE	31	0	1	0	0.923106	FALSE	0	0	0
OFLOXACIN	1	3.38372	0	0.295533	0	6	FALSE	31	0	1	0	0.923106	FALSE	0	0	0
DEXRAZOXANE	1	3.38372	0	0.295533	0	6	FALSE	31	0	1	0	0.923106	FALSE	0	0	0
IDARUBICIN HYDROCHLORIDE	1	3.38372	0	0.295533	0	6	FALSE	31	0	1	0	0.923106	FALSE	0	0	0
AMSACRINE	1	3.38372	0	0.295533	0	6	FALSE	31	0	1	0	0.923106	FALSE	0	0	0
VALRUBICIN	1	3.38372	0	0.295533	0	6	FALSE	31	0	1	0	0.923106	FALSE	0	0	0
ILF3	1	1	0	1	0	1	FALSE	1	0	1	0	1	FALSE	0	0	0
CYCLOSPORINE	1	1	0	1	0	1	FALSE	1	0	1	0	1	FALSE	0	0	0
CYCLOPHOSPHAMIDE	1	4.03488	0	0.247839	0	6	FALSE	3	0	1	0	0.902101	FALSE	0	0	0
SRSF1	1	1	0	1	0	1	FALSE	1	0	1	0	1	FALSE	0	0	0
COPPER	1	1	0	1	0	1	FALSE	1	0	1	0	1	FALSE	0	0	0

## Sheet: Figure4
Topological properties of the drug-TF interaction network
Habib MotieGhader PhD, Esmaeil Safavi PhD, Ali Rezapour PhD, Fatemeh Firouzi Amoodizaj MSc, Roya asl iranifam MSc
Node name	Degree	AverageShortestPathLength	BetweennessCentrality	ClosenessCentrality	ClusteringCoefficient	Eccentricity	IsSingleNode	NeighborhoodConnectivity	NumberOfDirectedEdges	NumberOfUndirectedEdges	PartnerOfMultiEdgedNodePairs	Radiality	selected	SelfLoops	Stress	TopologicalCoefficient
EHMT2	188	2.19214	0.614034	0.456175	0	6	FALSE	1.37766	0	188	0	0.993659	FALSE	0	1572152	0.0222153
TP53	111	2.50655	0.37264	0.398955	0	5	FALSE	2.02703	0	111	0	0.991986	FALSE	0	1412718	0.048906
ESR1	101	2.69869	0.322602	0.37055	0	6	FALSE	1.49505	0	101	0	0.990964	FALSE	0	1007624	0.0412541
MYC	22	3.04367	0.045147	0.328551	0	6	FALSE	2.31818	0	22	0	0.989129	FALSE	0	87890	0.109848
RB1	17	2.96507	0.0335775	0.337261	0	6	FALSE	3.17647	0	17	0	0.989548	FALSE	0	82676	0.128028
NFKB1	16	3.48035	0.0465724	0.287327	0	6	FALSE	1.9375	0	16	0	0.986807	FALSE	0	231526	0.104167
BRCA2	15	3.0524	0.0205464	0.327611	0	6	FALSE	3.46667	0	15	0	0.989083	FALSE	0	47892	0.17619
APC	15	3.10917	0.0360215	0.321629	0	6	FALSE	2.13333	0	15	0	0.988781	FALSE	0	51356	0.0944444
E2F1	12	3.0917	0.0233689	0.323446	0	6	FALSE	3.16667	0	12	0	0.988874	FALSE	0	32210	0.180556
HDAC1	11	3.21397	0.0285636	0.311141	0	6	FALSE	2.27273	0	11	0	0.988224	FALSE	0	38012	0.159091
DNMT1	11	3.13537	0.0231817	0.318942	0	6	FALSE	2.54545	0	11	0	0.988642	FALSE	0	30136	0.154545
CTNNB1	11	3.16157	0.0245033	0.316298	0	6	FALSE	2.27273	0	11	0	0.988502	FALSE	0	29144	0.141414
CISPLATIN	10	2.22926	0.0850687	0.44858	0	5	FALSE	49	0	10	0	0.993461	FALSE	0	194778	0.124675
MYCN	8	3.13974	0.0160609	0.318498	0	6	FALSE	3.25	0	8	0	0.988618	FALSE	0	18378	0.204545
MEN1	6	3.72489	0.0132762	0.268464	0	7	FALSE	1.5	0	6	0	0.985506	FALSE	0	29414	0.25
STAT3	6	3.66376	0.026048	0.272944	0	7	FALSE	1.66667	0	6	0	0.985831	FALSE	0	39916	0.166667
SIROLIMUS	6	3.36463	0.0367599	0.29721	0	6	FALSE	25.6667	0	6	0	0.987422	FALSE	0	128708	0.185464
WT1	5	3.57642	0.00977243	0.279609	0	6	FALSE	3	0	5	0	0.986296	FALSE	0	38126	0.285714
CREBBP	5	4.14847	0.0174099	0.241053	0	8	FALSE	1.2	0	5	0	0.983253	FALSE	0	33684	0.2
TCF7L2	5	4.34061	0.021729	0.230382	0	7	FALSE	2.2	0	5	0	0.982231	FALSE	0	76298	0.2
TP73	5	3.17467	0.00503576	0.314993	0	6	FALSE	4.8	0	5	0	0.988433	FALSE	0	8384	0.345455
CYCLOPHOSPHAMIDE	5	2.66594	0.0295151	0.375102	0	5	FALSE	66.6	0	5	0	0.991139	FALSE	0	60310	0.226207
METHYLDOPA	5	2.369	0.0380852	0.42212	0	6	FALSE	83.2	0	5	0	0.992718	FALSE	0	121866	0.227701
RELA	4	4.82533	0.00892194	0.20724	0	8	FALSE	1.75	0	4	0	0.979653	FALSE	0	18652	0.25
NICLOSAMIDE	4	2.69214	0.0457272	0.371452	0	6	FALSE	80	0	4	0	0.990999	FALSE	0	94652	0.275261
MITOXANTRONE	4	2.67904	0.0223463	0.373268	0	5	FALSE	81.5	0	4	0	0.991069	FALSE	0	101540	0.280488
DAUNORUBICIN	4	2.71834	0.0202524	0.367871	0	6	FALSE	78.75	0	4	0	0.99086	FALSE	0	65778	0.275709
ZINC CHLORIDE	4	3.08079	0.0121784	0.324592	0	6	FALSE	57	0	4	0	0.988932	FALSE	0	36922	0.27451
EVEROLIMUS	4	3.44323	0.00772075	0.290425	0	7	FALSE	36	0	4	0	0.987004	FALSE	0	17598	0.269231
CARBOPLATIN	4	3.46507	0.00344676	0.288595	0	6	FALSE	33.25	0	4	0	0.986888	FALSE	0	18096	0.278017
OLAPARIB	4	3.04585	0.0114025	0.328315	0	6	FALSE	62.25	0	4	0	0.989118	FALSE	0	41482	0.288915
VORINOSTAT	4	3.3559	0.00712385	0.297983	0	6	FALSE	40.25	0	4	0	0.987469	FALSE	0	16022	0.28442
PACLITAXEL	4	3.4476	0.0031594	0.290057	0	6	FALSE	35.25	0	4	0	0.986981	FALSE	0	18670	0.285417
METHOTREXATE	4	2.69214	0.0182506	0.371452	0	5	FALSE	82	0	4	0	0.990999	FALSE	0	53496	0.284211
ETOPOSIDE	4	3.42576	0.00353853	0.291906	0	6	FALSE	36.5	0	4	0	0.987097	FALSE	0	7328	0.284
FLUOROURACIL	4	3.42576	0.00522023	0.291906	0	6	FALSE	35.25	0	4	0	0.987097	FALSE	0	21710	0.274
BORTEZOMIB	4	3.36463	0.00963347	0.29721	0	6	FALSE	39	0	4	0	0.987422	FALSE	0	49110	0.281481
MYB	3	4.38865	9.70468e-05	0.227861	0	7	FALSE	3.66667	0	3	0	0.981975	FALSE	0	156	0.533333
CYTARABINE	3	2.75328	0.0108542	0.363204	0	6	FALSE	101.333	0	3	0	0.990674	FALSE	0	53406	0.364848
DOXORUBICIN HYDROCHLORIDE	3	2.41266	0.0226456	0.41448	0	6	FALSE	133.333	0	3	0	0.992486	FALSE	0	103532	0.374882
CHLORAMBUCIL	3	3.39956	0.00679788	0.294155	0	6	FALSE	47.3333	0	3	0	0.987236	FALSE	0	39818	0.361979
TAMOXIFEN CITRATE	3	2.41266	0.0226456	0.41448	0	6	FALSE	133.333	0	3	0	0.992486	FALSE	0	103532	0.374882
TAMOXIFEN	3	2.41266	0.0226456	0.41448	0	6	FALSE	133.333	0	3	0	0.992486	FALSE	0	103532	0.374882
DOXORUBICIN	3	3.49563	0.00559584	0.286071	0	6	FALSE	38.3333	0	3	0	0.986725	FALSE	0	24524	0.339394
DAUNORUBICIN HYDROCHLORIDE	3	2.41266	0.0226456	0.41448	0	6	FALSE	133.333	0	3	0	0.992486	FALSE	0	103532	0.374882
DEXAMETHASONE	3	3.90611	0.00928035	0.256009	0	7	FALSE	10.6667	0	3	0	0.984542	FALSE	0	19678	0.358025
TRAMETINIB	3	3.4214	0.0043935	0.292278	0	6	FALSE	46.3333	0	3	0	0.98712	FALSE	0	8322	0.365591
ALPELISIB	3	3.08952	0.00763865	0.323675	0	6	FALSE	76.3333	0	3	0	0.988886	FALSE	0	35192	0.376667
GEMCITABINE	3	3.4738	0.00260325	0.287869	0	6	FALSE	42.6667	0	3	0	0.986841	FALSE	0	15530	0.362319
TEMOZOLOMIDE	3	3.41266	0.00222332	0.293026	0	6	FALSE	49.3333	0	3	0	0.987167	FALSE	0	6942	0.374677
AZACITIDINE	3	3.4083	0.00330461	0.293402	0	6	FALSE	48	0	3	0	0.98719	FALSE	0	8064	0.361538
SULINDAC	3	3.01092	0.0140539	0.332125	0	6	FALSE	75	0	3	0	0.989304	FALSE	0	19952	0.33945
IRINOTECAN	3	3.45197	0.00157835	0.28969	0	6	FALSE	46	0	3	0	0.986958	FALSE	0	4104	0.375
ARTESUNATE	2	4.4607	0.00429504	0.22418	0	7	FALSE	10	0	2	0	0.981592	FALSE	0	8472	0.5
OUABAIN	2	4.65721	0.00436681	0.214721	0	8	FALSE	3.5	0	2	0	0.980547	FALSE	0	6658	0.5
CYCLOSPORINE	2	5.33406	0.00436681	0.187474	0	8	FALSE	3	0	2	0	0.976946	FALSE	0	15264	0.5
PANOBINOSTAT	2	4.07642	0.000412826	0.245313	0	7	FALSE	9.5	0	2	0	0.983636	FALSE	0	718	0.5
TRIMETREXATE	2	3.16812	0.00534486	0.315644	0	7	FALSE	97	0	2	0	0.988467	FALSE	0	11750	0.502618
TANNIC ACID	2	3.16812	0.00534486	0.315644	0	7	FALSE	97	0	2	0	0.988467	FALSE	0	11750	0.502618
PROMETHAZINE HYDROCHLORIDE	2	3.12009	0.00558998	0.320504	0	7	FALSE	102	0	2	0	0.988723	FALSE	0	26972	0.510101
PYROGALLOL	2	2.79694	0.0118659	0.357533	0	7	FALSE	144.5	0	2	0	0.990442	FALSE	0	43426	0.519928
CHOLECALCIFEROL	2	2.79694	0.0118659	0.357533	0	7	FALSE	144.5	0	2	0	0.990442	FALSE	0	43426	0.519928
DISULFIRAM	2	3.12009	0.00558998	0.320504	0	7	FALSE	102	0	2	0	0.988723	FALSE	0	26972	0.510101
HYDROQUINONE	2	3.12009	0.00558998	0.320504	0	7	FALSE	102	0	2	0	0.988723	FALSE	0	26972	0.510101
ESTRADIOL	2	2.79694	0.0118659	0.357533	0	7	FALSE	144.5	0	2	0	0.990442	FALSE	0	43426	0.519928
OXYMETHOLONE	2	2.79694	0.0118659	0.357533	0	7	FALSE	144.5	0	2	0	0.990442	FALSE	0	43426	0.519928
NIFEDIPINE	2	3.12009	0.00558998	0.320504	0	7	FALSE	102	0	2	0	0.988723	FALSE	0	26972	0.510101
DOXYCYCLINE	2	2.79694	0.0118659	0.357533	0	7	FALSE	144.5	0	2	0	0.990442	FALSE	0	43426	0.519928
TRETINOIN	2	3.16376	0.00281874	0.31608	0	7	FALSE	98	0	2	0	0.988491	FALSE	0	3100	0.505208
PAPAVERINE	2	3.16812	0.021643	0.315644	0	7	FALSE	96.5	0	2	0	0.988467	FALSE	0	42080	0.5
DACTINOMYCIN	2	2.79694	0.0118659	0.357533	0	7	FALSE	144.5	0	2	0	0.990442	FALSE	0	43426	0.519928
CEPHALOTHIN	2	3.15066	0.0036208	0.317394	0	7	FALSE	99.5	0	2	0	0.98856	FALSE	0	3966	0.505128
THALIDOMIDE	2	4.03275	0.00104408	0.24797	0	7	FALSE	13.5	0	2	0	0.983868	FALSE	0	3866	0.5
LETROZOLE	2	3.59607	0.00328021	0.278081	0	7	FALSE	56	0	2	0	0.986191	FALSE	0	4634	0.504587
TRASTUZUMAB	2	3.5524	0.00727343	0.2815	0	7	FALSE	58	0	2	0	0.986423	FALSE	0	6488	0.5
VINORELBINE	2	3.91048	0.000660715	0.255723	0	6	FALSE	15	0	2	0	0.984519	FALSE	0	1312	0.5
PAROXETINE HYDROCHLORIDE	2	2.76638	0.00559414	0.361484	0	6	FALSE	149.5	0	2	0	0.990604	FALSE	0	33594	0.543956
DASATINIB	2	3.45633	0.00193068	0.289324	0	6	FALSE	63	0	2	0	0.986934	FALSE	0	4580	0.516667
TRIAMTERENE	2	3.12445	0.00518564	0.320056	0	6	FALSE	106	0	2	0	0.9887	FALSE	0	26512	0.535714
RALOXIFENE	2	3.12445	0.00518564	0.320056	0	6	FALSE	106	0	2	0	0.9887	FALSE	0	26512	0.535714
FLUPHENAZINE	2	2.76638	0.00559414	0.361484	0	6	FALSE	149.5	0	2	0	0.990604	FALSE	0	33594	0.543956
DOCETAXEL	2	3.12445	0.00518564	0.320056	0	6	FALSE	106	0	2	0	0.9887	FALSE	0	26512	0.535714
APOMORPHINE	2	2.76638	0.00559414	0.361484	0	6	FALSE	149.5	0	2	0	0.990604	FALSE	0	33594	0.543956
PROCHLORPERAZINE EDISYLATE	2	2.76638	0.00559414	0.361484	0	6	FALSE	149.5	0	2	0	0.990604	FALSE	0	33594	0.543956
MENADIONE	2	2.76638	0.00559414	0.361484	0	6	FALSE	149.5	0	2	0	0.990604	FALSE	0	33594	0.543956
MITOXANTRONE HYDROCHLORIDE	2	2.76638	0.00559414	0.361484	0	6	FALSE	149.5	0	2	0	0.990604	FALSE	0	33594	0.543956
SALMETEROL XINAFOATE	2	2.76638	0.00559414	0.361484	0	6	FALSE	149.5	0	2	0	0.990604	FALSE	0	33594	0.543956
METHYLENE BLUE	2	3.47817	0.00676698	0.287508	0	6	FALSE	58.5	0	2	0	0.986818	FALSE	0	15324	0.5
METHIMAZOLE	2	2.76638	0.00559414	0.361484	0	6	FALSE	149.5	0	2	0	0.990604	FALSE	0	33594	0.543956
ABEMACICLIB	2	3.12445	0.00518564	0.320056	0	6	FALSE	106	0	2	0	0.9887	FALSE	0	26512	0.535714
TRIFLUOPERAZINE	2	2.76638	0.00559414	0.361484	0	6	FALSE	149.5	0	2	0	0.990604	FALSE	0	33594	0.543956
MELPHALAN	2	2.76638	0.00559414	0.361484	0	6	FALSE	149.5	0	2	0	0.990604	FALSE	0	33594	0.543956
IFOSFAMIDE	2	3.4738	0.00139564	0.287869	0	6	FALSE	61	0	2	0	0.986841	FALSE	0	2810	0.517241
CHLOROXINE	2	2.76638	0.00559414	0.361484	0	6	FALSE	149.5	0	2	0	0.990604	FALSE	0	33594	0.543956
ERLOTINIB	2	3.45633	0.00193068	0.289324	0	6	FALSE	63	0	2	0	0.986934	FALSE	0	4580	0.516667
HEXACHLOROPHENE	2	3.12445	0.00518564	0.320056	0	6	FALSE	106	0	2	0	0.9887	FALSE	0	26512	0.535714
PROCHLORPERAZINE	2	2.76638	0.00559414	0.361484	0	6	FALSE	149.5	0	2	0	0.990604	FALSE	0	33594	0.543956
DOPAMINE	2	2.76638	0.00559414	0.361484	0	6	FALSE	149.5	0	2	0	0.990604	FALSE	0	33594	0.543956
PROGESTERONE	2	3.12445	0.00518564	0.320056	0	6	FALSE	106	0	2	0	0.9887	FALSE	0	26512	0.535714
DECITABINE	2	3.4738	0.00139564	0.287869	0	6	FALSE	61	0	2	0	0.986841	FALSE	0	2810	0.517241
LORLATINIB	2	3.45633	0.000730429	0.289324	0	6	FALSE	64	0	2	0	0.986934	FALSE	0	2494	0.538462
PALBOCICLIB	2	3.5393	0.00172258	0.282542	0	7	FALSE	59	0	2	0	0.986493	FALSE	0	6186	0.517857
MERCAPTOPURINE	2	3.45633	0.000730429	0.289324	0	6	FALSE	64	0	2	0	0.986934	FALSE	0	2494	0.538462
TOPOTECAN	2	3.45633	0.000730429	0.289324	0	6	FALSE	64	0	2	0	0.986934	FALSE	0	2494	0.538462
RIBOCICLIB	2	3.5393	0.00172258	0.282542	0	7	FALSE	59	0	2	0	0.986493	FALSE	0	6186	0.517857
ETS2	2	4.45852	5.91524e-06	0.22429	0	7	FALSE	3.5	0	2	0	0.981604	FALSE	0	6	0.833333
THIOGUANINE	2	3.10699	0.00471966	0.321855	0	7	FALSE	105	0	2	0	0.988793	FALSE	0	8428	0.507317
CETUXIMAB	2	3.43886	0.00140401	0.290794	0	6	FALSE	66.5	0	2	0	0.987027	FALSE	0	4422	0.528226
IBRUTINIB	2	3.43886	0.00140401	0.290794	0	6	FALSE	66.5	0	2	0	0.987027	FALSE	0	4422	0.528226
IMATINIB	2	3.93668	0.00101801	0.254021	0	7	FALSE	16.5	0	2	0	0.984379	FALSE	0	1168	0.5
METHYLPREDNISOLONE	2	3.43886	0.00140401	0.290794	0	6	FALSE	66.5	0	2	0	0.987027	FALSE	0	4422	0.528226
ESTRONE	2	3.61354	0.00230377	0.276737	0	7	FALSE	61.5	0	2	0	0.986098	FALSE	0	3488	0.512712
BROMOCRIPTINE	2	3.10699	0.00471966	0.321855	0	7	FALSE	105	0	2	0	0.988793	FALSE	0	8428	0.507317
MELATONIN	2	3.61354	0.00230377	0.276737	0	7	FALSE	61.5	0	2	0	0.986098	FALSE	0	3488	0.512712
PSEUDOEPHEDRINE	2	4.4738	0.00436681	0.223524	0	7	FALSE	8.5	0	2	0	0.981522	FALSE	0	23638	0.5
DEFEROXAMINE	1	4.57424	0	0.218616	0	7	FALSE	5	0	1	0	0.980988	FALSE	0	0	0
DIMETHYL SULFOXIDE	1	4.57424	0	0.218616	0	7	FALSE	5	0	1	0	0.980988	FALSE	0	0	0
ARTENIMOL	1	1	0	1	0	1	FALSE	1	0	1	0	1	FALSE	0	0	0
SF1	1	1	0	1	0	1	FALSE	1	0	1	0	1	FALSE	0	0	0
LINAGLIPTIN	1	1	0	1	0	1	FALSE	1	0	1	0	1	FALSE	0	0	0
POU2F2	1	1	0	1	0	1	FALSE	1	0	1	0	1	FALSE	0	0	0
ETONOGESTREL	1	3.69651	0	0.270526	0	7	FALSE	101	0	1	0	0.985657	FALSE	0	0	0
TIBOLONE	1	3.69651	0	0.270526	0	7	FALSE	101	0	1	0	0.985657	FALSE	0	0	0
EXEMESTANE	1	3.69651	0	0.270526	0	7	FALSE	101	0	1	0	0.985657	FALSE	0	0	0
DESOGESTREL	1	3.69651	0	0.270526	0	7	FALSE	101	0	1	0	0.985657	FALSE	0	0	0
TOREMIFENE	1	3.69651	0	0.270526	0	7	FALSE	101	0	1	0	0.985657	FALSE	0	0	0
LAPATINIB	1	3.69651	0	0.270526	0	7	FALSE	101	0	1	0	0.985657	FALSE	0	0	0
"ESTROGENS, CONJUGATED"	1	3.69651	0	0.270526	0	7	FALSE	101	0	1	0	0.985657	FALSE	0	0	0
GENTIAN VIOLET	1	3.69651	0	0.270526	0	7	FALSE	101	0	1	0	0.985657	FALSE	0	0	0
"ESTROGENS, ESTERIFIED"	1	3.69651	0	0.270526	0	7	FALSE	101	0	1	0	0.985657	FALSE	0	0	0
LINDANE	1	3.69651	0	0.270526	0	7	FALSE	101	0	1	0	0.985657	FALSE	0	0	0
BAZEDOXIFENE	1	3.69651	0	0.270526	0	7	FALSE	101	0	1	0	0.985657	FALSE	0	0	0
QUINESTROL	1	3.69651	0	0.270526	0	7	FALSE	101	0	1	0	0.985657	FALSE	0	0	0
POLYESTRADIOL PHOSPHATE	1	3.69651	0	0.270526	0	7	FALSE	101	0	1	0	0.985657	FALSE	0	0	0
DOBUTAMINE	1	3.69651	0	0.270526	0	7	FALSE	101	0	1	0	0.985657	FALSE	0	0	0
PHENAZOPYRIDINE HYDROCHLORIDE	1	3.69651	0	0.270526	0	7	FALSE	101	0	1	0	0.985657	FALSE	0	0	0
METHOXSALEN	1	3.69651	0	0.270526	0	7	FALSE	101	0	1	0	0.985657	FALSE	0	0	0
TESTOSTERONE PROPIONATE	1	3.69651	0	0.270526	0	7	FALSE	101	0	1	0	0.985657	FALSE	0	0	0
STANOZOLOL	1	3.69651	0	0.270526	0	7	FALSE	101	0	1	0	0.985657	FALSE	0	0	0
IXABEPILONE	1	3.69651	0	0.270526	0	7	FALSE	101	0	1	0	0.985657	FALSE	0	0	0
METHYLTESTOSTERONE	1	3.69651	0	0.270526	0	7	FALSE	101	0	1	0	0.985657	FALSE	0	0	0
ESTRADIOL BENZOATE	1	3.69651	0	0.270526	0	7	FALSE	101	0	1	0	0.985657	FALSE	0	0	0
DANAZOL	1	3.69651	0	0.270526	0	7	FALSE	101	0	1	0	0.985657	FALSE	0	0	0
DIETHYLSTILBESTROL DIPHOSPHATE	1	3.69651	0	0.270526	0	7	FALSE	101	0	1	0	0.985657	FALSE	0	0	0
PERTUZUMAB	1	3.69651	0	0.270526	0	7	FALSE	101	0	1	0	0.985657	FALSE	0	0	0
GOSERELIN	1	3.69651	0	0.270526	0	7	FALSE	101	0	1	0	0.985657	FALSE	0	0	0
OXYBENZONE	1	3.69651	0	0.270526	0	7	FALSE	101	0	1	0	0.985657	FALSE	0	0	0
NERATINIB	1	3.69651	0	0.270526	0	7	FALSE	101	0	1	0	0.985657	FALSE	0	0	0
ANASTROZOLE	1	3.69651	0	0.270526	0	7	FALSE	101	0	1	0	0.985657	FALSE	0	0	0
ESTROPIPATE	1	3.69651	0	0.270526	0	7	FALSE	101	0	1	0	0.985657	FALSE	0	0	0
OXYTETRACYCLINE HYDROCHLORIDE	1	3.69651	0	0.270526	0	7	FALSE	101	0	1	0	0.985657	FALSE	0	0	0
IODINE	1	3.69651	0	0.270526	0	7	FALSE	101	0	1	0	0.985657	FALSE	0	0	0
ALLYLESTRENOL	1	3.69651	0	0.270526	0	7	FALSE	101	0	1	0	0.985657	FALSE	0	0	0
NORELGESTROMIN	1	3.69651	0	0.270526	0	7	FALSE	101	0	1	0	0.985657	FALSE	0	0	0
TRILOSTANE	1	3.69651	0	0.270526	0	7	FALSE	101	0	1	0	0.985657	FALSE	0	0	0
PHENOLPHTHALEIN	1	3.69651	0	0.270526	0	7	FALSE	101	0	1	0	0.985657	FALSE	0	0	0
LEVONORGESTREL	1	3.69651	0	0.270526	0	7	FALSE	101	0	1	0	0.985657	FALSE	0	0	0
CHLOROTRIANISENE	1	3.69651	0	0.270526	0	7	FALSE	101	0	1	0	0.985657	FALSE	0	0	0
MESTRANOL	1	3.69651	0	0.270526	0	7	FALSE	101	0	1	0	0.985657	FALSE	0	0	0
DIENESTROL	1	3.69651	0	0.270526	0	7	FALSE	101	0	1	0	0.985657	FALSE	0	0	0
ESTRADIOL VALERATE	1	3.69651	0	0.270526	0	7	FALSE	101	0	1	0	0.985657	FALSE	0	0	0
PRASTERONE	1	3.69651	0	0.270526	0	7	FALSE	101	0	1	0	0.985657	FALSE	0	0	0
CAMPHOR	1	3.69651	0	0.270526	0	7	FALSE	101	0	1	0	0.985657	FALSE	0	0	0
FLUOXYMESTERONE	1	3.69651	0	0.270526	0	7	FALSE	101	0	1	0	0.985657	FALSE	0	0	0
PERMETHRIN	1	3.69651	0	0.270526	0	7	FALSE	101	0	1	0	0.985657	FALSE	0	0	0
DOMIPHEN BROMIDE	1	3.69651	0	0.270526	0	7	FALSE	101	0	1	0	0.985657	FALSE	0	0	0
ESTRADIOL CYPIONATE	1	3.69651	0	0.270526	0	7	FALSE	101	0	1	0	0.985657	FALSE	0	0	0
ESTRADIOL ACETATE	1	3.69651	0	0.270526	0	7	FALSE	101	0	1	0	0.985657	FALSE	0	0	0
TOREMIFENE CITRATE	1	3.69651	0	0.270526	0	7	FALSE	101	0	1	0	0.985657	FALSE	0	0	0
GESTRINONE	1	3.69651	0	0.270526	0	7	FALSE	101	0	1	0	0.985657	FALSE	0	0	0
ETHINYL ESTRADIOL	1	3.69651	0	0.270526	0	7	FALSE	101	0	1	0	0.985657	FALSE	0	0	0
RETINOL	1	3.69651	0	0.270526	0	7	FALSE	101	0	1	0	0.985657	FALSE	0	0	0
NORGESTREL	1	3.69651	0	0.270526	0	7	FALSE	101	0	1	0	0.985657	FALSE	0	0	0
CLOMIPHENE CITRATE	1	3.69651	0	0.270526	0	7	FALSE	101	0	1	0	0.985657	FALSE	0	0	0
MITOTANE	1	3.69651	0	0.270526	0	7	FALSE	101	0	1	0	0.985657	FALSE	0	0	0
NALOXONE	1	3.69651	0	0.270526	0	7	FALSE	101	0	1	0	0.985657	FALSE	0	0	0
MEDROXYPROGESTERONE ACETATE	1	3.69651	0	0.270526	0	7	FALSE	101	0	1	0	0.985657	FALSE	0	0	0
ETHYNODIOL DIACETATE	1	3.69651	0	0.270526	0	7	FALSE	101	0	1	0	0.985657	FALSE	0	0	0
"SYNTHETIC CONJUGATED ESTROGENS, B"	1	3.69651	0	0.270526	0	7	FALSE	101	0	1	0	0.985657	FALSE	0	0	0
TESTOSTERONE	1	3.69651	0	0.270526	0	7	FALSE	101	0	1	0	0.985657	FALSE	0	0	0
BAZEDOXIFENE ACETATE	1	3.69651	0	0.270526	0	7	FALSE	101	0	1	0	0.985657	FALSE	0	0	0
OCTOCRYLENE	1	3.69651	0	0.270526	0	7	FALSE	101	0	1	0	0.985657	FALSE	0	0	0
FULVESTRANT	1	3.69651	0	0.270526	0	7	FALSE	101	0	1	0	0.985657	FALSE	0	0	0
ERIBULIN	1	3.69651	0	0.270526	0	7	FALSE	101	0	1	0	0.985657	FALSE	0	0	0
LEFLUNOMIDE	1	3.69651	0	0.270526	0	7	FALSE	101	0	1	0	0.985657	FALSE	0	0	0
CLOMIPHENE	1	3.69651	0	0.270526	0	7	FALSE	101	0	1	0	0.985657	FALSE	0	0	0
NORGESTIMATE	1	3.69651	0	0.270526	0	7	FALSE	101	0	1	0	0.985657	FALSE	0	0	0
BORIC ACID	1	3.69651	0	0.270526	0	7	FALSE	101	0	1	0	0.985657	FALSE	0	0	0
OSPEMIFENE	1	3.69651	0	0.270526	0	7	FALSE	101	0	1	0	0.985657	FALSE	0	0	0
"ESTROGENS, CONJUGATED SYNTHETIC A"	1	3.69651	0	0.270526	0	7	FALSE	101	0	1	0	0.985657	FALSE	0	0	0
NORETHYNODREL	1	3.69651	0	0.270526	0	7	FALSE	101	0	1	0	0.985657	FALSE	0	0	0
DIENOGEST	1	3.69651	0	0.270526	0	7	FALSE	101	0	1	0	0.985657	FALSE	0	0	0
ESTRIOL	1	3.69651	0	0.270526	0	7	FALSE	101	0	1	0	0.985657	FALSE	0	0	0
LASOFOXIFENE	1	3.69651	0	0.270526	0	7	FALSE	101	0	1	0	0.985657	FALSE	0	0	0
RBL2	1	4.36245	0	0.229229	0	7	FALSE	6	0	1	0	0.982115	FALSE	0	0	0
PLERIXAFOR	1	4.72271	0	0.211743	0	8	FALSE	6	0	1	0	0.980198	FALSE	0	0	0
OLSALAZINE	1	4.72271	0	0.211743	0	8	FALSE	6	0	1	0	0.980198	FALSE	0	0	0
CHLORHEXIDINE HYDROCHLORIDE	1	4.72271	0	0.211743	0	8	FALSE	6	0	1	0	0.980198	FALSE	0	0	0
ALPRAZOLAM	1	5.14629	0	0.194315	0	9	FALSE	5	0	1	0	0.977945	FALSE	0	0	0
COLCHICINE	1	5.14629	0	0.194315	0	9	FALSE	5	0	1	0	0.977945	FALSE	0	0	0
ESTAZOLAM	1	5.14629	0	0.194315	0	9	FALSE	5	0	1	0	0.977945	FALSE	0	0	0
MIDAZOLAM	1	5.14629	0	0.194315	0	9	FALSE	5	0	1	0	0.977945	FALSE	0	0	0
RUCAPARIB	1	4.05022	0	0.2469	0	7	FALSE	15	0	1	0	0.983775	FALSE	0	0	0
NIRAPARIB	1	4.05022	0	0.2469	0	7	FALSE	15	0	1	0	0.983775	FALSE	0	0	0
TALAZOPARIB	1	4.05022	0	0.2469	0	7	FALSE	15	0	1	0	0.983775	FALSE	0	0	0
TACROLIMUS	1	5.33843	0	0.187321	0	8	FALSE	5	0	1	0	0.976923	FALSE	0	0	0
HYDROCHLOROTHIAZIDE	1	5.33843	0	0.187321	0	8	FALSE	5	0	1	0	0.976923	FALSE	0	0	0
REPAGLINIDE	1	5.33843	0	0.187321	0	8	FALSE	5	0	1	0	0.976923	FALSE	0	0	0
ACITRETIN	1	4.66157	0	0.21452	0	8	FALSE	6	0	1	0	0.980524	FALSE	0	0	0
DIGOXIN	1	4.66157	0	0.21452	0	8	FALSE	6	0	1	0	0.980524	FALSE	0	0	0
DIGITOXIN	1	4.66157	0	0.21452	0	8	FALSE	6	0	1	0	0.980524	FALSE	0	0	0
PYRIMETHAMINE	1	4.66157	0	0.21452	0	8	FALSE	6	0	1	0	0.980524	FALSE	0	0	0
SP3	1	4.49345	0	0.222546	0	7	FALSE	3	0	1	0	0.981418	FALSE	0	0	0
METFORMIN	1	1	0	1	0	1	FALSE	1	0	1	0	1	FALSE	0	0	0
SP1	1	1	0	1	0	1	FALSE	1	0	1	0	1	FALSE	0	0	0
GEFITINIB	1	5.82314	0	0.171729	0	9	FALSE	4	0	1	0	0.974345	FALSE	0	0	0
VORICONAZOLE	1	5.82314	0	0.171729	0	9	FALSE	4	0	1	0	0.974345	FALSE	0	0	0
CHLORPROPAMIDE	1	4.47817	0	0.223306	0	7	FALSE	16	0	1	0	0.981499	FALSE	0	0	0
HYDROCORTISONE	1	4.47817	0	0.223306	0	7	FALSE	16	0	1	0	0.981499	FALSE	0	0	0
TRIAMCINOLONE	1	4.47817	0	0.223306	0	7	FALSE	16	0	1	0	0.981499	FALSE	0	0	0
SULFAPHENAZOLE	1	4.47817	0	0.223306	0	7	FALSE	16	0	1	0	0.981499	FALSE	0	0	0
PROTRIPTYLINE	1	4.47817	0	0.223306	0	7	FALSE	16	0	1	0	0.981499	FALSE	0	0	0
BACLOFEN	1	4.47817	0	0.223306	0	7	FALSE	16	0	1	0	0.981499	FALSE	0	0	0
VINCRISTINE	1	4.13755	0	0.241689	0	7	FALSE	8	0	1	0	0.983311	FALSE	0	0	0
DINUTUXIMAB	1	4.13755	0	0.241689	0	7	FALSE	8	0	1	0	0.983311	FALSE	0	0	0
SONIDEGIB	1	4.13755	0	0.241689	0	7	FALSE	8	0	1	0	0.983311	FALSE	0	0	0
KLF5	1	5.65502	0	0.176834	0	9	FALSE	2	0	1	0	0.975239	FALSE	0	0	0
ILF3	1	6.33188	0	0.157931	0	9	FALSE	2	0	1	0	0.971639	FALSE	0	0	0
PHENYLBUTANOIC ACID	1	4.21179	0	0.237429	0	7	FALSE	11	0	1	0	0.982916	FALSE	0	0	0
FINGOLIMOD	1	4.21179	0	0.237429	0	7	FALSE	11	0	1	0	0.982916	FALSE	0	0	0
VALPROIC ACID	1	4.21179	0	0.237429	0	7	FALSE	11	0	1	0	0.982916	FALSE	0	0	0
PANOBINOSTAT LACTATE	1	4.21179	0	0.237429	0	7	FALSE	11	0	1	0	0.982916	FALSE	0	0	0
BELINOSTATe	1	4.21179	0	0.237429	0	7	FALSE	11	0	1	0	0.982916	FALSE	0	0	0
ROMIDEPSIN	1	4.21179	0	0.237429	0	7	FALSE	11	0	1	0	0.982916	FALSE	0	0	0
YOHIMBINE	1	3.18996	0	0.313484	0	7	FALSE	188	0	1	0	0.988351	FALSE	0	0	0
MESORIDAZINE	1	3.18996	0	0.313484	0	7	FALSE	188	0	1	0	0.988351	FALSE	0	0	0
IDARUBICIN	1	3.18996	0	0.313484	0	7	FALSE	188	0	1	0	0.988351	FALSE	0	0	0
ISOCONAZOLE	1	3.18996	0	0.313484	0	7	FALSE	188	0	1	0	0.988351	FALSE	0	0	0
STREPTOMYCIN	1	3.18996	0	0.313484	0	7	FALSE	188	0	1	0	0.988351	FALSE	0	0	0
TOLFENAMIC ACID	1	3.18996	0	0.313484	0	7	FALSE	188	0	1	0	0.988351	FALSE	0	0	0
LOMEFLOXACIN	1	3.18996	0	0.313484	0	7	FALSE	188	0	1	0	0.988351	FALSE	0	0	0
DEBRISOQUIN SULFATE	1	3.18996	0	0.313484	0	7	FALSE	188	0	1	0	0.988351	FALSE	0	0	0
NICARDIPINE HYDROCHLORIDE	1	3.18996	0	0.313484	0	7	FALSE	188	0	1	0	0.988351	FALSE	0	0	0
PHENINDIONE	1	3.18996	0	0.313484	0	7	FALSE	188	0	1	0	0.988351	FALSE	0	0	0
DILTIAZEM HYDROCHLORIDE	1	3.18996	0	0.313484	0	7	FALSE	188	0	1	0	0.988351	FALSE	0	0	0
CYSTEINE	1	3.18996	0	0.313484	0	7	FALSE	188	0	1	0	0.988351	FALSE	0	0	0
VINPOCETINE	1	3.18996	0	0.313484	0	7	FALSE	188	0	1	0	0.988351	FALSE	0	0	0
ZIPRASIDONE	1	3.18996	0	0.313484	0	7	FALSE	188	0	1	0	0.988351	FALSE	0	0	0
ISOPROTERENOL	1	3.18996	0	0.313484	0	7	FALSE	188	0	1	0	0.988351	FALSE	0	0	0
DICYCLOMINE	1	3.18996	0	0.313484	0	7	FALSE	188	0	1	0	0.988351	FALSE	0	0	0
RISEDRONIC ACID	1	3.18996	0	0.313484	0	7	FALSE	188	0	1	0	0.988351	FALSE	0	0	0
KETANSERIN	1	3.18996	0	0.313484	0	7	FALSE	188	0	1	0	0.988351	FALSE	0	0	0
CLOMETHIAZOLE	1	3.18996	0	0.313484	0	7	FALSE	188	0	1	0	0.988351	FALSE	0	0	0
NOREPINEPHRINE	1	3.18996	0	0.313484	0	7	FALSE	188	0	1	0	0.988351	FALSE	0	0	0
"SULFADIAZINE, SILVER"	1	3.18996	0	0.313484	0	7	FALSE	188	0	1	0	0.988351	FALSE	0	0	0
FLUSPIRILENE	1	3.18996	0	0.313484	0	7	FALSE	188	0	1	0	0.988351	FALSE	0	0	0
FOMEPIZOLE	1	3.18996	0	0.313484	0	7	FALSE	188	0	1	0	0.988351	FALSE	0	0	0
EPHEDRINE SULFATE	1	3.18996	0	0.313484	0	7	FALSE	188	0	1	0	0.988351	FALSE	0	0	0
CEPHALOTHIN SODIUM	1	3.18996	0	0.313484	0	7	FALSE	188	0	1	0	0.988351	FALSE	0	0	0
GALLAMINE TRIETHIODIDE	1	3.18996	0	0.313484	0	7	FALSE	188	0	1	0	0.988351	FALSE	0	0	0
NORFLOXACIN	1	3.18996	0	0.313484	0	7	FALSE	188	0	1	0	0.988351	FALSE	0	0	0
NICARDIPINE	1	3.18996	0	0.313484	0	7	FALSE	188	0	1	0	0.988351	FALSE	0	0	0
PIRETANIDE	1	3.18996	0	0.313484	0	7	FALSE	188	0	1	0	0.988351	FALSE	0	0	0
DIACEREIN	1	3.18996	0	0.313484	0	7	FALSE	188	0	1	0	0.988351	FALSE	0	0	0
CHLORPROMAZINE HYDROCHLORIDE	1	3.18996	0	0.313484	0	7	FALSE	188	0	1	0	0.988351	FALSE	0	0	0
DEMECLOCYCLINE HYDROCHLORIDE	1	3.18996	0	0.313484	0	7	FALSE	188	0	1	0	0.988351	FALSE	0	0	0
CEFOTETAN	1	3.18996	0	0.313484	0	7	FALSE	188	0	1	0	0.988351	FALSE	0	0	0
CEPHAPIRIN SODIUM	1	3.18996	0	0.313484	0	7	FALSE	188	0	1	0	0.988351	FALSE	0	0	0
DYCLONINE HYDROCHLORIDE	1	3.18996	0	0.313484	0	7	FALSE	188	0	1	0	0.988351	FALSE	0	0	0
CYSTEAMINE	1	3.18996	0	0.313484	0	7	FALSE	188	0	1	0	0.988351	FALSE	0	0	0
METHAZOLAMIDE	1	3.18996	0	0.313484	0	7	FALSE	188	0	1	0	0.988351	FALSE	0	0	0
INAMRINONE	1	3.18996	0	0.313484	0	7	FALSE	188	0	1	0	0.988351	FALSE	0	0	0
AMSACRINE	1	3.18996	0	0.313484	0	7	FALSE	188	0	1	0	0.988351	FALSE	0	0	0
EPINEPHRINE BITARTRATE	1	3.18996	0	0.313484	0	7	FALSE	188	0	1	0	0.988351	FALSE	0	0	0
OXYTETRACYCLINE	1	3.18996	0	0.313484	0	7	FALSE	188	0	1	0	0.988351	FALSE	0	0	0
LOVASTATIN	1	3.18996	0	0.313484	0	7	FALSE	188	0	1	0	0.988351	FALSE	0	0	0
OMEPRAZOLE	1	3.18996	0	0.313484	0	7	FALSE	188	0	1	0	0.988351	FALSE	0	0	0
BENSERAZIDE	1	3.18996	0	0.313484	0	7	FALSE	188	0	1	0	0.988351	FALSE	0	0	0
CARBIDOPA	1	3.18996	0	0.313484	0	7	FALSE	188	0	1	0	0.988351	FALSE	0	0	0
IMIPRAMINE	1	3.18996	0	0.313484	0	7	FALSE	188	0	1	0	0.988351	FALSE	0	0	0
DIAZOXIDE	1	3.18996	0	0.313484	0	7	FALSE	188	0	1	0	0.988351	FALSE	0	0	0
METHYLERGONOVINE	1	3.18996	0	0.313484	0	7	FALSE	188	0	1	0	0.988351	FALSE	0	0	0
GLUTAMIC ACID HYDROCHLORIDE	1	3.18996	0	0.313484	0	7	FALSE	188	0	1	0	0.988351	FALSE	0	0	0
SULFINPYRAZONE	1	3.18996	0	0.313484	0	7	FALSE	188	0	1	0	0.988351	FALSE	0	0	0
GUANFACINE	1	3.18996	0	0.313484	0	7	FALSE	188	0	1	0	0.988351	FALSE	0	0	0
BETAXOLOL HYDROCHLORIDE	1	3.18996	0	0.313484	0	7	FALSE	188	0	1	0	0.988351	FALSE	0	0	0
PROMETHAZINE	1	3.18996	0	0.313484	0	7	FALSE	188	0	1	0	0.988351	FALSE	0	0	0
PHENELZINE	1	3.18996	0	0.313484	0	7	FALSE	188	0	1	0	0.988351	FALSE	0	0	0
CITALOPRAM	1	3.18996	0	0.313484	0	7	FALSE	188	0	1	0	0.988351	FALSE	0	0	0
CYCLOBENZAPRINE HYDROCHLORIDE	1	3.18996	0	0.313484	0	7	FALSE	188	0	1	0	0.988351	FALSE	0	0	0
MIANSERIN HYDROCHLORIDE	1	3.18996	0	0.313484	0	7	FALSE	188	0	1	0	0.988351	FALSE	0	0	0
NALIDIXIC ACID	1	3.18996	0	0.313484	0	7	FALSE	188	0	1	0	0.988351	FALSE	0	0	0
ADEFOVIR DIPIVOXIL	1	3.18996	0	0.313484	0	7	FALSE	188	0	1	0	0.988351	FALSE	0	0	0
PROFLAVINE	1	3.18996	0	0.313484	0	7	FALSE	188	0	1	0	0.988351	FALSE	0	0	0
ANTHRALIN	1	3.18996	0	0.313484	0	7	FALSE	188	0	1	0	0.988351	FALSE	0	0	0
ETHOPROPAZINE	1	3.18996	0	0.313484	0	7	FALSE	188	0	1	0	0.988351	FALSE	0	0	0
METERGOLINE	1	3.18996	0	0.313484	0	7	FALSE	188	0	1	0	0.988351	FALSE	0	0	0
EFLORNITHINE	1	3.18996	0	0.313484	0	7	FALSE	188	0	1	0	0.988351	FALSE	0	0	0
LEVODOPA	1	3.18996	0	0.313484	0	7	FALSE	188	0	1	0	0.988351	FALSE	0	0	0
METHYSERGIDE	1	3.18996	0	0.313484	0	7	FALSE	188	0	1	0	0.988351	FALSE	0	0	0
THIOTEPA	1	3.18996	0	0.313484	0	7	FALSE	188	0	1	0	0.988351	FALSE	0	0	0
NALOXONE HYDROCHLORIDE	1	3.18996	0	0.313484	0	7	FALSE	188	0	1	0	0.988351	FALSE	0	0	0
ETHACRYNIC ACID	1	3.18996	0	0.313484	0	7	FALSE	188	0	1	0	0.988351	FALSE	0	0	0
CYSTEAMINE HYDROCHLORIDE	1	3.18996	0	0.313484	0	7	FALSE	188	0	1	0	0.988351	FALSE	0	0	0
CEFAZOLIN	1	3.18996	0	0.313484	0	7	FALSE	188	0	1	0	0.988351	FALSE	0	0	0
BUSPIRONE	1	3.18996	0	0.313484	0	7	FALSE	188	0	1	0	0.988351	FALSE	0	0	0
OMEPRAZOLE MAGNESIUM	1	3.18996	0	0.313484	0	7	FALSE	188	0	1	0	0.988351	FALSE	0	0	0
CEPHALEXIN	1	3.18996	0	0.313484	0	7	FALSE	188	0	1	0	0.988351	FALSE	0	0	0
DIMERCAPROL	1	3.18996	0	0.313484	0	7	FALSE	188	0	1	0	0.988351	FALSE	0	0	0
AMILORIDE	1	3.18996	0	0.313484	0	7	FALSE	188	0	1	0	0.988351	FALSE	0	0	0
GALLAMINE	1	3.18996	0	0.313484	0	7	FALSE	188	0	1	0	0.988351	FALSE	0	0	0
HYDRALAZINE	1	3.18996	0	0.313484	0	7	FALSE	188	0	1	0	0.988351	FALSE	0	0	0
MESALAMINE	1	3.18996	0	0.313484	0	7	FALSE	188	0	1	0	0.988351	FALSE	0	0	0
MAPROTILINE HYDROCHLORIDE	1	3.18996	0	0.313484	0	7	FALSE	188	0	1	0	0.988351	FALSE	0	0	0
DOPAMINE HYDROCHLORIDE	1	3.18996	0	0.313484	0	7	FALSE	188	0	1	0	0.988351	FALSE	0	0	0
DEFERIPRONE	1	3.18996	0	0.313484	0	7	FALSE	188	0	1	0	0.988351	FALSE	0	0	0
CEFOTIAM HYDROCHLORIDE	1	3.18996	0	0.313484	0	7	FALSE	188	0	1	0	0.988351	FALSE	0	0	0
ISOETHARINE MESYLATE	1	3.18996	0	0.313484	0	7	FALSE	188	0	1	0	0.988351	FALSE	0	0	0
TELMISARTAN	1	3.18996	0	0.313484	0	7	FALSE	188	0	1	0	0.988351	FALSE	0	0	0
THEOPHYLLINE	1	3.18996	0	0.313484	0	7	FALSE	188	0	1	0	0.988351	FALSE	0	0	0
BEPRIDIL	1	3.18996	0	0.313484	0	7	FALSE	188	0	1	0	0.988351	FALSE	0	0	0
FLUNARIZINE	1	3.18996	0	0.313484	0	7	FALSE	188	0	1	0	0.988351	FALSE	0	0	0
FENOLDOPAM	1	3.18996	0	0.313484	0	7	FALSE	188	0	1	0	0.988351	FALSE	0	0	0
MOLINDONE	1	3.18996	0	0.313484	0	7	FALSE	188	0	1	0	0.988351	FALSE	0	0	0
LANSOPRAZOLE	1	3.18996	0	0.313484	0	7	FALSE	188	0	1	0	0.988351	FALSE	0	0	0
DOXYLAMINE	1	3.18996	0	0.313484	0	7	FALSE	188	0	1	0	0.988351	FALSE	0	0	0
BRIMONIDINE	1	3.18996	0	0.313484	0	7	FALSE	188	0	1	0	0.988351	FALSE	0	0	0
NISOLDIPINE	1	3.18996	0	0.313484	0	7	FALSE	188	0	1	0	0.988351	FALSE	0	0	0
CEFOTAXIME	1	3.18996	0	0.313484	0	7	FALSE	188	0	1	0	0.988351	FALSE	0	0	0
PIRENZEPINE	1	3.18996	0	0.313484	0	7	FALSE	188	0	1	0	0.988351	FALSE	0	0	0
ERGOCALCIFEROL	1	3.18996	0	0.313484	0	7	FALSE	188	0	1	0	0.988351	FALSE	0	0	0
RALOXIFENE HYDROCHLORIDE	1	3.18996	0	0.313484	0	7	FALSE	188	0	1	0	0.988351	FALSE	0	0	0
APAZONE	1	3.18996	0	0.313484	0	7	FALSE	188	0	1	0	0.988351	FALSE	0	0	0
ETHAMSYLATE	1	3.18996	0	0.313484	0	7	FALSE	188	0	1	0	0.988351	FALSE	0	0	0
RAZOXANE	1	3.18996	0	0.313484	0	7	FALSE	188	0	1	0	0.988351	FALSE	0	0	0
KETOCONAZOLE	1	3.18996	0	0.313484	0	7	FALSE	188	0	1	0	0.988351	FALSE	0	0	0
CHLOROQUINE	1	3.18996	0	0.313484	0	7	FALSE	188	0	1	0	0.988351	FALSE	0	0	0
CYCLOSERINE	1	3.18996	0	0.313484	0	7	FALSE	188	0	1	0	0.988351	FALSE	0	0	0
ALFUZOSIN	1	3.18996	0	0.313484	0	7	FALSE	188	0	1	0	0.988351	FALSE	0	0	0
AMANTADINE HYDROCHLORIDE	1	3.18996	0	0.313484	0	7	FALSE	188	0	1	0	0.988351	FALSE	0	0	0
RANITIDINE	1	3.18996	0	0.313484	0	7	FALSE	188	0	1	0	0.988351	FALSE	0	0	0
IODOFORM	1	3.18996	0	0.313484	0	7	FALSE	188	0	1	0	0.988351	FALSE	0	0	0
HYDROXYZINE PAMOATE	1	3.18996	0	0.313484	0	7	FALSE	188	0	1	0	0.988351	FALSE	0	0	0
ISOETHARINE	1	3.18996	0	0.313484	0	7	FALSE	188	0	1	0	0.988351	FALSE	0	0	0
PHENELZINE SULFATE	1	3.18996	0	0.313484	0	7	FALSE	188	0	1	0	0.988351	FALSE	0	0	0
ORPHENADRINE CITRATE	1	3.18996	0	0.313484	0	7	FALSE	188	0	1	0	0.988351	FALSE	0	0	0
PROPRANOLOL	1	3.18996	0	0.313484	0	7	FALSE	188	0	1	0	0.988351	FALSE	0	0	0
OXITRIPTAN	1	3.18996	0	0.313484	0	7	FALSE	188	0	1	0	0.988351	FALSE	0	0	0
SERTACONAZOLE NITRATE	1	3.18996	0	0.313484	0	7	FALSE	188	0	1	0	0.988351	FALSE	0	0	0
HISTAMINE	1	3.18996	0	0.313484	0	7	FALSE	188	0	1	0	0.988351	FALSE	0	0	0
MIFEPRISTONE	1	3.18996	0	0.313484	0	7	FALSE	188	0	1	0	0.988351	FALSE	0	0	0
TRIPROLIDINE	1	3.18996	0	0.313484	0	7	FALSE	188	0	1	0	0.988351	FALSE	0	0	0
SULFAPYRIDINE	1	3.18996	0	0.313484	0	7	FALSE	188	0	1	0	0.988351	FALSE	0	0	0
PAROXETINE	1	3.18996	0	0.313484	0	7	FALSE	188	0	1	0	0.988351	FALSE	0	0	0
LEVONORDEFRIN	1	3.18996	0	0.313484	0	7	FALSE	188	0	1	0	0.988351	FALSE	0	0	0
PYRITHIONE	1	3.18996	0	0.313484	0	7	FALSE	188	0	1	0	0.988351	FALSE	0	0	0
DIPYRIDAMOLE	1	3.18996	0	0.313484	0	7	FALSE	188	0	1	0	0.988351	FALSE	0	0	0
ALITRETINOIN	1	3.18996	0	0.313484	0	7	FALSE	188	0	1	0	0.988351	FALSE	0	0	0
CAPTOPRIL	1	3.18996	0	0.313484	0	7	FALSE	188	0	1	0	0.988351	FALSE	0	0	0
NIMESULIDE	1	3.18996	0	0.313484	0	7	FALSE	188	0	1	0	0.988351	FALSE	0	0	0
RESCINNAMINE	1	3.18996	0	0.313484	0	7	FALSE	188	0	1	0	0.988351	FALSE	0	0	0
CLOFAZIMINE	1	3.18996	0	0.313484	0	7	FALSE	188	0	1	0	0.988351	FALSE	0	0	0
RABEPRAZOLE	1	3.18996	0	0.313484	0	7	FALSE	188	0	1	0	0.988351	FALSE	0	0	0
CEFACLOR	1	3.18996	0	0.313484	0	7	FALSE	188	0	1	0	0.988351	FALSE	0	0	0
FLUTAMIDE	1	3.18996	0	0.313484	0	7	FALSE	188	0	1	0	0.988351	FALSE	0	0	0
TOLAZAMIDE	1	3.18996	0	0.313484	0	7	FALSE	188	0	1	0	0.988351	FALSE	0	0	0
DYCLONINE	1	3.18996	0	0.313484	0	7	FALSE	188	0	1	0	0.988351	FALSE	0	0	0
PALIPERIDONE	1	3.18996	0	0.313484	0	7	FALSE	188	0	1	0	0.988351	FALSE	0	0	0
BETAINE HYDROCHLORIDE	1	3.18996	0	0.313484	0	7	FALSE	188	0	1	0	0.988351	FALSE	0	0	0
PHYSOSTIGMINE	1	3.18996	0	0.313484	0	7	FALSE	188	0	1	0	0.988351	FALSE	0	0	0
DEQUALINIUM CHLORIDE	1	3.18996	0	0.313484	0	7	FALSE	188	0	1	0	0.988351	FALSE	0	0	0
DIETHYLCARBAMAZINE CITRATE	1	3.18996	0	0.313484	0	7	FALSE	188	0	1	0	0.988351	FALSE	0	0	0
DEXBROMPHENIRAMINE	1	3.18996	0	0.313484	0	7	FALSE	188	0	1	0	0.988351	FALSE	0	0	0
PROMAZINE HYDROCHLORIDE	1	3.18996	0	0.313484	0	7	FALSE	188	0	1	0	0.988351	FALSE	0	0	0
BUFEXAMAC	1	3.18996	0	0.313484	0	7	FALSE	188	0	1	0	0.988351	FALSE	0	0	0
ENOXIMONE	1	3.18996	0	0.313484	0	7	FALSE	188	0	1	0	0.988351	FALSE	0	0	0
CEFOTAXIME SODIUM	1	3.18996	0	0.313484	0	7	FALSE	188	0	1	0	0.988351	FALSE	0	0	0
BROMOCRIPTINE MESYLATE	1	3.18996	0	0.313484	0	7	FALSE	188	0	1	0	0.988351	FALSE	0	0	0
BISMUTH SUBSALICYLATE	1	3.18996	0	0.313484	0	7	FALSE	188	0	1	0	0.988351	FALSE	0	0	0
FLOXURIDINE	1	4.13319	0	0.241944	0	7	FALSE	11	0	1	0	0.983334	FALSE	0	0	0
FLUCYTOSINE	1	4.13319	0	0.241944	0	7	FALSE	11	0	1	0	0.983334	FALSE	0	0	0
HYDROXYUREA	1	4.13319	0	0.241944	0	7	FALSE	11	0	1	0	0.983334	FALSE	0	0	0
PROCAINAMIDE	1	4.13319	0	0.241944	0	7	FALSE	11	0	1	0	0.983334	FALSE	0	0	0
PROCAINE	1	4.13319	0	0.241944	0	7	FALSE	11	0	1	0	0.983334	FALSE	0	0	0
TEMSIROLIMUS	1	4.15939	0	0.24042	0	7	FALSE	11	0	1	0	0.983195	FALSE	0	0	0
FLUORESCEIN SODIUM	1	4.15939	0	0.24042	0	7	FALSE	11	0	1	0	0.983195	FALSE	0	0	0
UREA	1	4.15939	0	0.24042	0	7	FALSE	11	0	1	0	0.983195	FALSE	0	0	0
LENALIDOMIDE	1	4.15939	0	0.24042	0	7	FALSE	11	0	1	0	0.983195	FALSE	0	0	0
IBUPROFEN	1	4.10699	0	0.243488	0	7	FALSE	15	0	1	0	0.983473	FALSE	0	0	0
PYRVINIUM	1	4.10699	0	0.243488	0	7	FALSE	15	0	1	0	0.983473	FALSE	0	0	0
LIOTHYRONINE SODIUM	1	4.10699	0	0.243488	0	7	FALSE	15	0	1	0	0.983473	FALSE	0	0	0
LEUCOVORIN	1	4.10699	0	0.243488	0	7	FALSE	15	0	1	0	0.983473	FALSE	0	0	0
VANDETANIB	1	4.10699	0	0.243488	0	7	FALSE	15	0	1	0	0.983473	FALSE	0	0	0
REGORAFENIB	1	4.10699	0	0.243488	0	7	FALSE	15	0	1	0	0.983473	FALSE	0	0	0
BINIMETINIB	1	4.10699	0	0.243488	0	7	FALSE	15	0	1	0	0.983473	FALSE	0	0	0
TAZAROTENE	1	4.17249	0	0.239665	0	7	FALSE	5	0	1	0	0.983125	FALSE	0	0	0
AMOXAPINE	1	3.50437	0	0.285358	0	6	FALSE	111	0	1	0	0.986679	FALSE	0	0	0
THIMEROSAL	1	3.50437	0	0.285358	0	6	FALSE	111	0	1	0	0.986679	FALSE	0	0	0
ECONAZOLE NITRATE	1	3.50437	0	0.285358	0	6	FALSE	111	0	1	0	0.986679	FALSE	0	0	0
AZATHIOPRINE	1	3.50437	0	0.285358	0	6	FALSE	111	0	1	0	0.986679	FALSE	0	0	0
ENCORAFENIB	1	3.50437	0	0.285358	0	6	FALSE	111	0	1	0	0.986679	FALSE	0	0	0
NITAZOXANIDE	1	3.50437	0	0.285358	0	6	FALSE	111	0	1	0	0.986679	FALSE	0	0	0
CAPECITABINE	1	3.50437	0	0.285358	0	6	FALSE	111	0	1	0	0.986679	FALSE	0	0	0
RITUXIMAB	1	3.50437	0	0.285358	0	6	FALSE	111	0	1	0	0.986679	FALSE	0	0	0
ENALAPRIL	1	3.50437	0	0.285358	0	6	FALSE	111	0	1	0	0.986679	FALSE	0	0	0
FURAZOLIDONE	1	3.50437	0	0.285358	0	6	FALSE	111	0	1	0	0.986679	FALSE	0	0	0
FENOFIBRATE	1	3.50437	0	0.285358	0	6	FALSE	111	0	1	0	0.986679	FALSE	0	0	0
CINNARIZINE	1	3.50437	0	0.285358	0	6	FALSE	111	0	1	0	0.986679	FALSE	0	0	0
LOPERAMIDE	1	3.50437	0	0.285358	0	6	FALSE	111	0	1	0	0.986679	FALSE	0	0	0
SERTRALINE	1	3.50437	0	0.285358	0	6	FALSE	111	0	1	0	0.986679	FALSE	0	0	0
SULCONAZOLE NITRATE	1	3.50437	0	0.285358	0	6	FALSE	111	0	1	0	0.986679	FALSE	0	0	0
DABRAFENIB	1	3.50437	0	0.285358	0	6	FALSE	111	0	1	0	0.986679	FALSE	0	0	0
PANITUMUMAB	1	3.50437	0	0.285358	0	6	FALSE	111	0	1	0	0.986679	FALSE	0	0	0
TRIFLURIDINE	1	3.50437	0	0.285358	0	6	FALSE	111	0	1	0	0.986679	FALSE	0	0	0
BENZALKONIUM CHLORIDE	1	3.50437	0	0.285358	0	6	FALSE	111	0	1	0	0.986679	FALSE	0	0	0
HALOPERIDOL	1	3.50437	0	0.285358	0	6	FALSE	111	0	1	0	0.986679	FALSE	0	0	0
PRAMLINTIDE	1	3.50437	0	0.285358	0	6	FALSE	111	0	1	0	0.986679	FALSE	0	0	0
CLADRIBINE	1	3.50437	0	0.285358	0	6	FALSE	111	0	1	0	0.986679	FALSE	0	0	0
CLOTRIMAZOLE	1	3.50437	0	0.285358	0	6	FALSE	111	0	1	0	0.986679	FALSE	0	0	0
MECHLORETHAMINE HYDROCHLORIDE	1	3.50437	0	0.285358	0	6	FALSE	111	0	1	0	0.986679	FALSE	0	0	0
EPIRUBICIN	1	3.50437	0	0.285358	0	6	FALSE	111	0	1	0	0.986679	FALSE	0	0	0
BEVACIZUMAB	1	3.50437	0	0.285358	0	6	FALSE	111	0	1	0	0.986679	FALSE	0	0	0
ANISINDIONE	1	3.50437	0	0.285358	0	6	FALSE	111	0	1	0	0.986679	FALSE	0	0	0
SERTRALINE HYDROCHLORIDE	1	3.50437	0	0.285358	0	6	FALSE	111	0	1	0	0.986679	FALSE	0	0	0
PROPYLTHIOURACIL	1	3.50437	0	0.285358	0	6	FALSE	111	0	1	0	0.986679	FALSE	0	0	0
WARFARIN	1	3.50437	0	0.285358	0	6	FALSE	111	0	1	0	0.986679	FALSE	0	0	0
GRANISETRON	1	3.50437	0	0.285358	0	6	FALSE	111	0	1	0	0.986679	FALSE	0	0	0
CLOFIBRATE	1	3.50437	0	0.285358	0	6	FALSE	111	0	1	0	0.986679	FALSE	0	0	0
HYDRALAZINE HYDROCHLORIDE	1	3.50437	0	0.285358	0	6	FALSE	111	0	1	0	0.986679	FALSE	0	0	0
CLOMIPRAMINE	1	3.50437	0	0.285358	0	6	FALSE	111	0	1	0	0.986679	FALSE	0	0	0
CLEMASTINE	1	3.50437	0	0.285358	0	6	FALSE	111	0	1	0	0.986679	FALSE	0	0	0
VENETOCLAX	1	3.50437	0	0.285358	0	6	FALSE	111	0	1	0	0.986679	FALSE	0	0	0
DUVELISIB	1	3.50437	0	0.285358	0	6	FALSE	111	0	1	0	0.986679	FALSE	0	0	0
VEMURAFENIB	1	3.50437	0	0.285358	0	6	FALSE	111	0	1	0	0.986679	FALSE	0	0	0
PERPHENAZINE	1	3.50437	0	0.285358	0	6	FALSE	111	0	1	0	0.986679	FALSE	0	0	0
ETHOPROPAZINE HYDROCHLORIDE	1	3.50437	0	0.285358	0	6	FALSE	111	0	1	0	0.986679	FALSE	0	0	0
TRICLOCARBAN	1	3.50437	0	0.285358	0	6	FALSE	111	0	1	0	0.986679	FALSE	0	0	0
TRIFLUPROMAZINE	1	3.50437	0	0.285358	0	6	FALSE	111	0	1	0	0.986679	FALSE	0	0	0
NORTRIPTYLINE	1	3.50437	0	0.285358	0	6	FALSE	111	0	1	0	0.986679	FALSE	0	0	0
RIBAVIRIN	1	3.50437	0	0.285358	0	6	FALSE	111	0	1	0	0.986679	FALSE	0	0	0
MAPROTILINE	1	3.50437	0	0.285358	0	6	FALSE	111	0	1	0	0.986679	FALSE	0	0	0
CHLORPROMAZINE	1	3.50437	0	0.285358	0	6	FALSE	111	0	1	0	0.986679	FALSE	0	0	0
CRIZOTINIB	1	3.50437	0	0.285358	0	6	FALSE	111	0	1	0	0.986679	FALSE	0	0	0
MITOMYCIN	1	3.50437	0	0.285358	0	6	FALSE	111	0	1	0	0.986679	FALSE	0	0	0
OXALIPLATIN	1	3.50437	0	0.285358	0	6	FALSE	111	0	1	0	0.986679	FALSE	0	0	0
PEMBROLIZUMAB	1	3.50437	0	0.285358	0	6	FALSE	111	0	1	0	0.986679	FALSE	0	0	0
PIMOZIDE	1	3.50437	0	0.285358	0	6	FALSE	111	0	1	0	0.986679	FALSE	0	0	0
PAZOPANIB	1	3.50437	0	0.285358	0	6	FALSE	111	0	1	0	0.986679	FALSE	0	0	0
ALTEPLASE	1	1	0	1	0	1	FALSE	1	0	1	0	1	FALSE	0	0	0
SMAD7	1	1	0	1	0	1	FALSE	1	0	1	0	1	FALSE	0	0	0
ASPARAGINASE	1	3.96288	0	0.252342	0	7	FALSE	17	0	1	0	0.98424	FALSE	0	0	0
FOSTAMATINIB	1	3.96288	0	0.252342	0	7	FALSE	17	0	1	0	0.98424	FALSE	0	0	0
PREDNISOLONE	1	3.96288	0	0.252342	0	7	FALSE	17	0	1	0	0.98424	FALSE	0	0	0
THROMBIN	1	4.04148	0	0.247434	0	7	FALSE	22	0	1	0	0.983822	FALSE	0	0	0
GLUTAMINE	1	4.04148	0	0.247434	0	7	FALSE	22	0	1	0	0.983822	FALSE	0	0	0
VERAPAMIL	1	4.04148	0	0.247434	0	7	FALSE	22	0	1	0	0.983822	FALSE	0	0	0
AMIFOSTINE	1	4.04148	0	0.247434	0	7	FALSE	22	0	1	0	0.983822	FALSE	0	0	0
CALCITRIOL	1	4.04148	0	0.247434	0	7	FALSE	22	0	1	0	0.983822	FALSE	0	0	0
QUINAPRIL	1	4.04148	0	0.247434	0	7	FALSE	22	0	1	0	0.983822	FALSE	0	0	0
THYROTROPIN	1	4.04148	0	0.247434	0	7	FALSE	22	0	1	0	0.983822	FALSE	0	0	0
INDOMETHACIN	1	4.04148	0	0.247434	0	7	FALSE	22	0	1	0	0.983822	FALSE	0	0	0
NICOTINE	1	4.08952	0	0.244527	0	7	FALSE	12	0	1	0	0.983566	FALSE	0	0	0
VASOPRESSIN	1	4.08952	0	0.244527	0	7	FALSE	12	0	1	0	0.983566	FALSE	0	0	0
ACETYLCYSTEINE	1	4.08952	0	0.244527	0	7	FALSE	12	0	1	0	0.983566	FALSE	0	0	0
CARMUSTINE	1	4.08952	0	0.244527	0	7	FALSE	12	0	1	0	0.983566	FALSE	0	0	0
PRIMAQUINE	1	4.08952	0	0.244527	0	7	FALSE	12	0	1	0	0.983566	FALSE	0	0	0
ATF1	1	5.47162	0	0.182761	0	8	FALSE	2	0	1	0	0.976215	FALSE	0	0	0

## Sheet: Figure S1_A
Topological properties of the TF-miRNA-TG_A sub-network
Habib MotieGhader PhD, Esmaeil Safavi PhD, Ali Rezapour PhD, Fatemeh Firouzi Amoodizaj MSc, Roya asl iranifam MSc
Node name	Indegree	Outdegree	AverageShortestPathLength	BetweennessCentrality	ClosenessCentrality	ClusteringCoefficient	Eccentricity	EdgeCount	IsSingleNode	name	NeighborhoodConnectivity	PartnerOfMultiEdgedNodePairs	selected	SelfLoops	Stress
hsa-miR-26a	0	3	1.25	0	0.8	0	2	3	FALSE	hsa-miR-26a	16.3333	0	FALSE	0	0
TTK	5	0	0	0	0	0	0	5	FALSE	TTK	5.4	0	FALSE	0	0
hsa-miR-26b	0	2	1	0	1	0	1	2	FALSE	hsa-miR-26b	11	0	FALSE	0	0
hsa-miR-192	0	10	1	0	1	0	1	10	FALSE	hsa-miR-192	10.6	0	FALSE	0	0
hsa-miR-215	0	9	1	0	1	0	1	9	FALSE	hsa-miR-215	8.77778	0	FALSE	0	0
hsa-let-7b	4	7	1.125	0.0115277	0.888889	0.0272727	2	11	FALSE	hsa-let-7b	26.3636	0	FALSE	0	2394
NUSAP1	1	0	0	0	0	0	0	1	FALSE	NUSAP1	11	0	FALSE	0	0
hsa-miR-16	0	7	1	0	1	0	1	7	FALSE	hsa-miR-16	19.5714	0	FALSE	0	0
UBE2C	9	0	0	0	0	0	0	9	FALSE	UBE2C	12.1111	0	FALSE	0	0
hsa-miR-17	0	3	1.25	0	0.8	0	2	3	FALSE	hsa-miR-17	17.6667	0	FALSE	0	0
hsa-miR-20a	0	2	1	0	1	0	1	2	FALSE	hsa-miR-20a	22	0	FALSE	0	0
hsa-miR-24	0	4	1	0	1	0	1	4	FALSE	hsa-miR-24	19.5	0	FALSE	0	0
hsa-miR-196a	0	2	1	0	1	0	1	2	FALSE	hsa-miR-196a	13	0	FALSE	0	0
hsa-miR-193b	0	13	1	0	1	0	1	13	FALSE	hsa-miR-193b	15.4615	0	FALSE	0	0
hsa-miR-140	0	2	1	0	1	0	1	2	FALSE	hsa-miR-140	18	0	FALSE	0	0
CENPF	6	0	0	0	0	0	0	6	FALSE	CENPF	5.66667	0	FALSE	0	0
hsa-miR-122	0	2	1	0	1	0	1	2	FALSE	hsa-miR-122	25.5	0	FALSE	0	0
hsa-miR-93	0	4	1	0	1	0	1	4	FALSE	hsa-miR-93	24.75	0	FALSE	0	0
hsa-miR-373	0	2	1	0	1	0	1	2	FALSE	hsa-miR-373	19	0	FALSE	0	0
hsa-miR-92a	0	6	1	0	1	0	1	6	FALSE	hsa-miR-92a	13.3333	0	FALSE	0	0
KIF20A	5	0	0	0	0	0	0	5	FALSE	KIF20A	5.6	0	FALSE	0	0
hsa-miR-23a	0	1	1	0	1	0	1	1	FALSE	hsa-miR-23a	5	0	FALSE	0	0
hsa-miR-124	0	2	1	0	1	0	1	2	FALSE	hsa-miR-124	18.5	0	FALSE	0	0
hsa-miR-15a	0	2	1	0	1	0	1	2	FALSE	hsa-miR-15a	27	0	FALSE	0	0
CDK1	27	0	0	0	0	0.0014245	0	27	FALSE	CDK1	8.92593	0	FALSE	0	0
hsa-miR-15b	0	2	1	0	1	0	1	2	FALSE	hsa-miR-15b	27	0	FALSE	0	0
hsa-miR-195	0	3	1	0	1	0	1	3	FALSE	hsa-miR-195	33	0	FALSE	0	0
hsa-miR-107	0	2	1	0	1	0	1	2	FALSE	hsa-miR-107	29.5	0	FALSE	0	0
hsa-miR-497	0	3	1	0	1	0	1	3	FALSE	hsa-miR-497	33	0	FALSE	0	0
hsa-miR-1277	0	1	1	0	1	0	1	1	FALSE	hsa-miR-1277	27	0	FALSE	0	0
hsa-miR-205	0	2	1	0	1	0	1	2	FALSE	hsa-miR-205	18.5	0	FALSE	0	0
hsa-miR-590	0	2	1	0	1	0	1	2	FALSE	hsa-miR-590	29.5	0	FALSE	0	0
hsa-miR-31	0	1	1	0	1	0	1	1	FALSE	hsa-miR-31	27	0	FALSE	0	0
hsa-miR-424	0	2	1	0	1	0	1	2	FALSE	hsa-miR-424	27	0	FALSE	0	0
hsa-miR-301a	0	1	1	0	1	0	1	1	FALSE	hsa-miR-301a	27	0	FALSE	0	0
hsa-miR-302a	0	1	1	0	1	0	1	1	FALSE	hsa-miR-302a	27	0	FALSE	0	0
CDC20	13	0	0	0	0	0	0	13	FALSE	CDC20	5.61538	0	FALSE	0	0
hsa-miR-18a	0	4	1	0	1	0	1	4	FALSE	hsa-miR-18a	16	0	FALSE	0	0
hsa-miR-23b	0	3	1	0	1	0	1	3	FALSE	hsa-miR-23b	17.3333	0	FALSE	0	0
hsa-miR-30a	0	3	1	0	1	0	1	3	FALSE	hsa-miR-30a	19	0	FALSE	0	0
hsa-miR-34a	0	7	1	0	1	0	1	7	FALSE	hsa-miR-34a	22.2857	0	FALSE	0	0
hsa-miR-188	0	1	1	0	1	0	1	1	FALSE	hsa-miR-188	13	0	FALSE	0	0
BIRC5	52	0	0	0	0	0.00151515	0	52	FALSE	BIRC5	12.8889	6	FALSE	0	0
hsa-miR-101	0	2	1	0	1	0	1	2	FALSE	hsa-miR-101	40	0	FALSE	0	0
hsa-miR-150	0	1	1	0	1	0	1	1	FALSE	hsa-miR-150	45	0	FALSE	0	0
hsa-miR-26a-1	0	1	1	0	1	0	1	1	FALSE	hsa-miR-26a-1	45	0	FALSE	0	0
hsa-miR-26a-2	0	1	1	0	1	0	1	1	FALSE	hsa-miR-26a-2	45	0	FALSE	0	0
hsa-miR-1323	0	1	1	0	1	0	1	1	FALSE	hsa-miR-1323	45	0	FALSE	0	0
hsa-miR-149	0	4	1	0	1	0	1	4	FALSE	hsa-miR-149	29.75	0	FALSE	0	0
hsa-miR-3662	0	1	1	0	1	0	1	1	FALSE	hsa-miR-3662	45	0	FALSE	0	0
hsa-miR-504	0	1	1	0	1	0	1	1	FALSE	hsa-miR-504	45	0	FALSE	0	0
hsa-miR-218	0	1	1	0	1	0	1	1	FALSE	hsa-miR-218	45	0	FALSE	0	0
hsa-miR-30c	0	3	1	0	1	0	1	3	FALSE	hsa-miR-30c	29.6667	0	FALSE	0	0
hsa-miR-335	0	1	1	0	1	0	1	1	FALSE	hsa-miR-335	45	0	FALSE	0	0
hsa-miR-425	0	3	1	0	1	0	1	3	FALSE	hsa-miR-425	29	0	FALSE	0	0
hsa-miR-135b	0	1	1	0	1	0	1	1	FALSE	hsa-miR-135b	45	0	FALSE	0	0
hsa-miR-155	0	4	1	0	1	0	1	4	FALSE	hsa-miR-155	20.25	0	FALSE	0	0
TRIP13	4	0	0	0	0	0	0	4	FALSE	TRIP13	9	0	FALSE	0	0
NCAPG	10	0	0	0	0	0	0	10	FALSE	NCAPG	3.9	0	FALSE	0	0
hsa-miR-21	0	2	1	0	1	0	1	2	FALSE	hsa-miR-21	18.5	0	FALSE	0	0
hsa-miR-181a	0	1	1	0	1	0	1	1	FALSE	hsa-miR-181a	10	0	FALSE	0	0
hsa-miR-181b	0	1	1	0	1	0	1	1	FALSE	hsa-miR-181b	10	0	FALSE	0	0
hsa-miR-181d	0	1	1	0	1	0	1	1	FALSE	hsa-miR-181d	10	0	FALSE	0	0
hsa-miR-421	0	1	1	0	1	0	1	1	FALSE	hsa-miR-421	10	0	FALSE	0	0
hsa-miR-22	0	2	1	0	1	0	1	2	FALSE	hsa-miR-22	5.5	0	FALSE	0	0
GINS2	6	0	0	0	0	0	0	6	FALSE	GINS2	3.33333	0	FALSE	0	0
hsa-miR-142	0	2	1	0	1	0	1	2	FALSE	hsa-miR-142	19	0	FALSE	0	0
hsa-miR-198	0	1	1	0	1	0	1	1	FALSE	hsa-miR-198	6	0	FALSE	0	0
hsa-miR-3200	0	1	1	0	1	0	1	1	FALSE	hsa-miR-3200	6	0	FALSE	0	0
hsa-miR-548d	0	1	1	0	1	0	1	1	FALSE	hsa-miR-548d	6	0	FALSE	0	0
KIF11	9	0	0	0	0	0	0	9	FALSE	KIF11	4	0	FALSE	0	0
hsa-miR-30b	0	3	1	0	1	0	1	3	FALSE	hsa-miR-30b	25.3333	0	FALSE	0	0
hsa-miR-30d	0	2	1	0	1	0	1	2	FALSE	hsa-miR-30d	22	0	FALSE	0	0
hsa-miR-30e	0	2	1	0	1	0	1	2	FALSE	hsa-miR-30e	22	0	FALSE	0	0
hsa-miR-96	0	2	1	0	1	0	1	2	FALSE	hsa-miR-96	20.5	0	FALSE	0	0
hsa-miR-340	0	1	1	0	1	0	1	1	FALSE	hsa-miR-340	9	0	FALSE	0	0
CENPE	2	0	0	0	0	0	0	2	FALSE	CENPE	9.5	0	FALSE	0	0
BUB1B	5	0	0	0	0	0	0	5	FALSE	BUB1B	7	0	FALSE	0	0
hsa-let-7a	3	2	1	0.00155809	1	0.05	1	5	FALSE	hsa-let-7a	37.2	0	FALSE	0	491
CCNB2	7	0	0	0	0	0	0	7	FALSE	CCNB2	17	0	FALSE	0	0
hsa-let-7c	3	2	1	0.00115865	1	0	1	5	FALSE	hsa-let-7c	31.2	0	FALSE	0	450
hsa-let-7f	1	2	1	0.000201088	1	0	1	3	FALSE	hsa-let-7f	39	0	FALSE	0	196
hsa-let-7i	3	2	1	0.00169215	1	0.05	1	5	FALSE	hsa-let-7i	41.2	0	FALSE	0	491
CDC25A	28	0	0	0	0	0	0	28	FALSE	CDC25A	4.44444	1	FALSE	0	0
hsa-miR-16-2	0	1	1	0	1	0	1	1	FALSE	hsa-miR-16-2	27	0	FALSE	0	0
hsa-miR-449a	0	1	1	0	1	0	1	1	FALSE	hsa-miR-449a	27	0	FALSE	0	0
hsa-miR-449b	0	1	1	0	1	0	1	1	FALSE	hsa-miR-449b	27	0	FALSE	0	0
hsa-miR-141	0	1	1	0	1	0	1	1	FALSE	hsa-miR-141	27	0	FALSE	0	0
hsa-miR-365a	0	1	1	0	1	0	1	1	FALSE	hsa-miR-365a	27	0	FALSE	0	0
hsa-miR-770	0	2	1	0	1	0	1	2	FALSE	hsa-miR-770	29.5	0	FALSE	0	0
hsa-miR-503	0	1	1	0	1	0	1	1	FALSE	hsa-miR-503	27	0	FALSE	0	0
TACC3	7	0	0	0	0	0	0	7	FALSE	TACC3	4.28571	0	FALSE	0	0
hsa-miR-152	0	1	1	0	1	0	1	1	FALSE	hsa-miR-152	7	0	FALSE	0	0
hsa-miR-1908	0	1	1	0	1	0	1	1	FALSE	hsa-miR-1908	7	0	FALSE	0	0
RAD51	33	0	0	0	0	0	0	33	FALSE	RAD51	4.375	1	FALSE	0	0
hsa-miR-92a-1	0	1	1	0	1	0	1	1	FALSE	hsa-miR-92a-1	32	0	FALSE	0	0
hsa-miR-221	0	1	1	0	1	0	1	1	FALSE	hsa-miR-221	32	0	FALSE	0	0
hsa-miR-371a	0	1	1	0	1	0	1	1	FALSE	hsa-miR-371a	32	0	FALSE	0	0
hsa-miR-371b	0	1	1	0	1	0	1	1	FALSE	hsa-miR-371b	32	0	FALSE	0	0
hsa-miR-372	0	1	1	0	1	0	1	1	FALSE	hsa-miR-372	32	0	FALSE	0	0
hsa-miR-214	0	1	1	0	1	0	1	1	FALSE	hsa-miR-214	32	0	FALSE	0	0
hsa-miR-212	0	1	1	0	1	0	1	1	FALSE	hsa-miR-212	32	0	FALSE	0	0
hsa-miR-4454	0	1	1	0	1	0	1	1	FALSE	hsa-miR-4454	32	0	FALSE	0	0
hsa-miR-197	0	1	1	0	1	0	1	1	FALSE	hsa-miR-197	32	0	FALSE	0	0
hsa-miR-378a	0	1	1	0	1	0	1	1	FALSE	hsa-miR-378a	32	0	FALSE	0	0
TYMS	18	0	0	0	0	0	0	18	FALSE	TYMS	14.7647	1	FALSE	0	0
hsa-miR-194	0	1	1	0	1	0	1	1	FALSE	hsa-miR-194	17	0	FALSE	0	0
hsa-miR-99a	0	1	1	0	1	0	1	1	FALSE	hsa-miR-99a	17	0	FALSE	0	0
CDKN3	7	0	0	0	0	0	0	7	FALSE	CDKN3	4.71429	0	FALSE	0	0
hsa-miR-146a	0	1	1	0	1	0	1	1	FALSE	hsa-miR-146a	7	0	FALSE	0	0
hsa-miR-1307	0	1	1	0	1	0	1	1	FALSE	hsa-miR-1307	7	0	FALSE	0	0
hsa-miR-331	0	1	1	0	1	0	1	1	FALSE	hsa-miR-331	7	0	FALSE	0	0
RRM2	35	0	0	0	0	0.00168067	0	35	FALSE	RRM2	4.54286	0	FALSE	0	0
hsa-miR-106a	0	1	1	0	1	0	1	1	FALSE	hsa-miR-106a	35	0	FALSE	0	0
hsa-miR-106b	0	1	1	0	1	0	1	1	FALSE	hsa-miR-106b	35	0	FALSE	0	0
hsa-miR-202	0	1	1	0	1	0	1	1	FALSE	hsa-miR-202	35	0	FALSE	0	0
hsa-miR-20b	0	1	1	0	1	0	1	1	FALSE	hsa-miR-20b	35	0	FALSE	0	0
hsa-miR-519d	0	1	1	0	1	0	1	1	FALSE	hsa-miR-519d	35	0	FALSE	0	0
hsa-let-7d	2	1	1	0.000411751	1	0	1	3	FALSE	hsa-let-7d	53.3333	0	FALSE	0	161
hsa-let-7e	2	1	1	0.000444582	1	0	1	3	FALSE	hsa-let-7e	55.3333	0	FALSE	0	167
hsa-let-7g	2	1	1	0.000291372	1	0	1	3	FALSE	hsa-let-7g	38	0	FALSE	0	139
hsa-miR-100	0	1	1	0	1	0	1	1	FALSE	hsa-miR-100	35	0	FALSE	0	0
hsa-miR-127	0	1	1	0	1	0	1	1	FALSE	hsa-miR-127	35	0	FALSE	0	0
hsa-miR-655	0	2	1.33333	0	0.75	0	2	2	FALSE	hsa-miR-655	22	0	FALSE	0	0
hsa-miR-33a	0	1	1	0	1	0	1	1	FALSE	hsa-miR-33a	35	0	FALSE	0	0
hsa-miR-494	0	1	1	0	1	0	1	1	FALSE	hsa-miR-494	35	0	FALSE	0	0
NEK2	1	0	0	0	0	0	0	1	FALSE	NEK2	6	0	FALSE	0	0
PTTG1	10	1	1	0.00851956	1	0.0138889	1	11	FALSE	PTTG1	18.6667	2	FALSE	0	1557
hsa-miR-320a	0	1	1.5	0	0.666667	0	2	1	FALSE	hsa-miR-320a	9	0	FALSE	0	0
ATF1	0	1	1	0	1	0	1	1	FALSE	ATF1	4	0	FALSE	0	0
TOP2A	4	0	0	0	0	0	0	4	FALSE	TOP2A	13.75	0	FALSE	0	0
E2F1	0	57	1.04	0	0.961538	0.000886525	2	57	FALSE	E2F1	7.4375	8	FALSE	0	0
UHRF1	0	1	1	0	1	0	1	1	FALSE	UHRF1	4	0	FALSE	0	0
YBX1	0	5	1	0	1	0	1	5	FALSE	YBX1	8.8	0	FALSE	0	0
E2F4	0	4	1	0	1	0	1	4	FALSE	E2F4	27.3333	1	FALSE	0	0
MED1	0	1	1	0	1	0	1	1	FALSE	MED1	9	0	FALSE	0	0
MYC	0	92	1.10843	0	0.902174	0	3	92	FALSE	MYC	4.32	16	FALSE	0	0
ARID3A	0	1	1	0	1	0	1	1	FALSE	ARID3A	27	0	FALSE	0	0
E2F3	0	21	1.125	0	0.888889	0	2	21	FALSE	E2F3	7.71429	0	FALSE	0	0
ETS2	0	3	1	0	1	0	1	3	FALSE	ETS2	11.3333	0	FALSE	0	0
IRF1	0	1	1	0	1	0	1	1	FALSE	IRF1	27	0	FALSE	0	0
RB1	0	4	1	0	1	0	1	4	FALSE	RB1	19	0	FALSE	0	0
SMAD7	0	1	1	0	1	0	1	1	FALSE	SMAD7	27	0	FALSE	0	0
TFDP1	0	2	1	0	1	0	1	2	FALSE	TFDP1	22	0	FALSE	0	0
TP53	0	94	1	0	1	0.000140056	1	94	FALSE	TP53	5.10588	9	FALSE	0	0
TP73	0	14	1	0	1	0	1	14	FALSE	TP73	9.92857	0	FALSE	0	0
PHF8	0	1	1	0	1	0	1	1	FALSE	PHF8	13	0	FALSE	0	0
APC	0	1	1	0	1	0	1	1	FALSE	APC	45	0	FALSE	0	0
CTNNB1	0	17	1	0	1	0	1	17	FALSE	CTNNB1	7	0	FALSE	0	0
DNMT1	0	16	1	0	1	0	1	16	FALSE	DNMT1	8.6	1	FALSE	0	0
EHMT2	0	3	1.8	0	0.555556	0.166667	3	3	FALSE	EHMT2	22.3333	0	FALSE	0	0
EP300	0	8	1	0	1	0	1	8	FALSE	EP300	17.5714	1	FALSE	0	0
FOXO3	0	10	1.47059	0	0.68	0.0111111	3	10	FALSE	FOXO3	9.3	0	FALSE	0	0
HDAC1	0	9	1	0	1	0	1	9	FALSE	HDAC1	11.5556	0	FALSE	0	0
ILF3	0	3	1	0	1	0	1	3	FALSE	ILF3	17.3333	0	FALSE	0	0
KLF4	0	19	1	0	1	0	1	19	FALSE	KLF4	8.15789	0	FALSE	0	0
KLF5	0	6	1	0	1	0	1	6	FALSE	KLF5	15.8333	0	FALSE	0	0
LEF1	0	13	1	0	1	0	1	13	FALSE	LEF1	7.53846	0	FALSE	0	0
MYCN	0	53	1	0	1	0	1	53	FALSE	MYCN	4.62	3	FALSE	0	0
NFKB1	0	68	1.11765	0	0.894737	0.000273224	3	68	FALSE	NFKB1	4.47541	5	FALSE	0	0
RELA	0	60	1.01754	0	0.982759	0	2	60	FALSE	RELA	5.58929	4	FALSE	0	0
SP1	0	42	1.02778	0	0.972973	0	2	42	FALSE	SP1	7.62857	7	FALSE	0	0
SP3	0	1	1	0	1	0	1	1	FALSE	SP3	45	0	FALSE	0	0
SP4	0	1	1	0	1	0	1	1	FALSE	SP4	45	0	FALSE	0	0
STAT3	0	54	1.01961	0	0.980769	0	2	54	FALSE	STAT3	5.8	3	FALSE	0	0
TCF4	0	7	1	0	1	0	1	7	FALSE	TCF4	12.1429	0	FALSE	0	0
TCF7L2	0	4	1	0	1	0	1	4	FALSE	TCF7L2	15.5	0	FALSE	0	0
ZNF143	0	1	1	0	1	0	1	1	FALSE	ZNF143	5	0	FALSE	0	0
FOXM1	0	7	1	0	1	0	1	7	FALSE	FOXM1	11.2857	0	FALSE	0	0
HMGA1	0	6	1	0	1	0	1	6	FALSE	HMGA1	7	0	FALSE	0	0
LIN28A	0	6	1	0	1	0	1	6	FALSE	LIN28A	10	0	FALSE	0	0
MSC	0	1	1	0	1	0	1	1	FALSE	MSC	27	0	FALSE	0	0
NANOG	0	14	1	0	1	0	1	14	FALSE	NANOG	6.84615	1	FALSE	0	0
BRCA2	0	1	1	0	1	0	1	1	FALSE	BRCA2	32	0	FALSE	0	0
CREBBP	0	2	1	0	1	0	1	2	FALSE	CREBBP	21	0	FALSE	0	0
HSF4	0	1	1	0	1	0	1	1	FALSE	HSF4	32	0	FALSE	0	0
MEN1	0	7	1	0	1	0	1	7	FALSE	MEN1	10.1429	0	FALSE	0	0
RBL2	0	1	1	0	1	0	1	1	FALSE	RBL2	32	0	FALSE	0	0
CHD8	0	1	1	0	1	0	1	1	FALSE	CHD8	17	0	FALSE	0	0
ESR1	0	31	1.06452	0	0.939394	0	2	31	FALSE	ESR1	5.27586	2	FALSE	0	0
TFCP2	0	1	1	0	1	0	1	1	FALSE	TFCP2	17	0	FALSE	0	0
USF1	0	4	1	0	1	0	1	4	FALSE	USF1	6.75	0	FALSE	0	0
KLF6	0	1	1.5	0	0.666667	0	2	1	FALSE	KLF6	9	0	FALSE	0	0
MYB	0	11	1	0	1	0	1	11	FALSE	MYB	7.45455	0	FALSE	0	0
TK1	5	0	0	0	0	0	0	5	FALSE	TK1	10.6	0	FALSE	0	0
POU2AF1	0	1	1	0	1	0	1	1	FALSE	POU2AF1	5	0	FALSE	0	0
POU2F1	0	4	1.2	0	0.833333	0	2	4	FALSE	POU2F1	3.25	0	FALSE	0	0
POU2F2	0	2	1	0	1	0	1	2	FALSE	POU2F2	3.5	0	FALSE	0	0
hsa-mir-106a	7	0	0	0	0	0	0	7	FALSE	hsa-mir-106a	53.6667	1	FALSE	0	0
hsa-mir-106b	5	0	0	0	0	0	0	5	FALSE	hsa-mir-106b	48.5	1	FALSE	0	0
hsa-mir-15a	7	0	0	0	0	0	0	7	FALSE	hsa-mir-15a	44.1429	0	FALSE	0	0
hsa-mir-15b	3	0	0	0	0	0	0	3	FALSE	hsa-mir-15b	51.3333	0	FALSE	0	0
hsa-mir-16	4	0	0	0	0	0	0	4	FALSE	hsa-mir-16	51.25	0	FALSE	0	0
hsa-mir-16-1	4	0	0	0	0	0	0	4	FALSE	hsa-mir-16-1	64.5	0	FALSE	0	0
hsa-mir-16-2	2	0	0	0	0	0	0	2	FALSE	hsa-mir-16-2	66.5	0	FALSE	0	0
hsa-mir-17	14	0	0	0	0	0	0	14	FALSE	hsa-mir-17	47.5455	2	FALSE	0	0
hsa-mir-184	5	0	0	0	0	0	0	5	FALSE	hsa-mir-184	54.6	0	FALSE	0	0
hsa-mir-18a	10	0	0	0	0	0	0	10	FALSE	hsa-mir-18a	46.2	0	FALSE	0	0
hsa-mir-18b	4	0	0	0	0	0	0	4	FALSE	hsa-mir-18b	50.5	0	FALSE	0	0
hsa-mir-195	4	0	0	0	0	0	0	4	FALSE	hsa-mir-195	44.75	0	FALSE	0	0
hsa-mir-19a	12	0	0	0	0	0	0	12	FALSE	hsa-mir-19a	46.2	2	FALSE	0	0
hsa-mir-19b	5	0	0	0	0	0	0	5	FALSE	hsa-mir-19b	50.5	1	FALSE	0	0
hsa-mir-19b-1	7	0	0	0	0	0	0	7	FALSE	hsa-mir-19b-1	44	0	FALSE	0	0
hsa-mir-19b-2	3	0	0	0	0	0	0	3	FALSE	hsa-mir-19b-2	42.3333	0	FALSE	0	0
hsa-mir-202	3	0	0	0	0	0	0	3	FALSE	hsa-mir-202	49	0	FALSE	0	0
hsa-mir-203	3	0	0	0	0	0	0	3	FALSE	hsa-mir-203	28	0	FALSE	0	0
hsa-mir-20a	11	0	0	0	0	0	0	11	FALSE	hsa-mir-20a	46.2	1	FALSE	0	0
hsa-mir-20b	4	0	0	0	0	0	0	4	FALSE	hsa-mir-20b	50.5	0	FALSE	0	0
hsa-mir-223	2	0	0	0	0	0	0	2	FALSE	hsa-mir-223	52	0	FALSE	0	0
hsa-mir-224	5	0	0	0	0	0	0	5	FALSE	hsa-mir-224	62.5	1	FALSE	0	0
hsa-mir-23b	9	0	0	0	0	0	0	9	FALSE	hsa-mir-23b	48	0	FALSE	0	0
hsa-mir-24-1	6	0	0	0	0	0	0	6	FALSE	hsa-mir-24-1	45.3333	0	FALSE	0	0
hsa-mir-25	6	0	0	0	0	0	0	6	FALSE	hsa-mir-25	48.5	2	FALSE	0	0
hsa-mir-27b	10	0	0	0	0	0	0	10	FALSE	hsa-mir-27b	43.6667	1	FALSE	0	0
hsa-mir-29a	6	0	0	0	0	0	0	6	FALSE	hsa-mir-29a	54.1667	0	FALSE	0	0
hsa-mir-34c	5	0	0	0	0	0	0	5	FALSE	hsa-mir-34c	44.5	1	FALSE	0	0
hsa-mir-363	3	0	0	0	0	0	0	3	FALSE	hsa-mir-363	42.3333	0	FALSE	0	0
hsa-mir-4496	1	0	0	0	0	0	0	1	FALSE	hsa-mir-4496	48	0	FALSE	0	0
hsa-mir-449a	3	0	0	0	0	0	0	3	FALSE	hsa-mir-449a	26	1	FALSE	0	0
hsa-mir-449b	3	0	0	0	0	0	0	3	FALSE	hsa-mir-449b	26	1	FALSE	0	0
hsa-mir-449c	2	0	0	0	0	0	0	2	FALSE	hsa-mir-449c	54.5	0	FALSE	0	0
hsa-mir-452	1	0	0	0	0	0	0	1	FALSE	hsa-mir-452	48	0	FALSE	0	0
hsa-mir-519d	2	0	0	0	0	0	0	2	FALSE	hsa-mir-519d	66.5	0	FALSE	0	0
hsa-mir-7	3	0	0	0	0	0	0	3	FALSE	hsa-mir-7	32.6667	0	FALSE	0	0
hsa-mir-92a	5	0	0	0	0	0	0	5	FALSE	hsa-mir-92a	44.6	0	FALSE	0	0
hsa-mir-92a-1	8	0	0	0	0	0	0	8	FALSE	hsa-mir-92a-1	44.75	0	FALSE	0	0
hsa-mir-92a-2	3	0	0	0	0	0	0	3	FALSE	hsa-mir-92a-2	42.3333	0	FALSE	0	0
hsa-mir-93	4	0	0	0	0	0	0	4	FALSE	hsa-mir-93	57.6667	1	FALSE	0	0
hsa-mir-29b-2	3	0	0	0	0	0	0	3	FALSE	hsa-mir-29b-2	43.3333	0	FALSE	0	0
hsa-let-7	1	0	0	0	0	0	0	1	FALSE	hsa-let-7	75	0	FALSE	0	0
hsa-let-7a-1	1	0	0	0	0	0	0	1	FALSE	hsa-let-7a-1	75	0	FALSE	0	0
hsa-let-7a-2	1	0	0	0	0	0	0	1	FALSE	hsa-let-7a-2	75	0	FALSE	0	0
hsa-let-7f-1	1	0	0	0	0	0	0	1	FALSE	hsa-let-7f-1	75	0	FALSE	0	0
hsa-mir-100	4	0	0	0	0	0	0	4	FALSE	hsa-mir-100	69.25	0	FALSE	0	0
hsa-mir-101	1	0	0	0	0	0	0	1	FALSE	hsa-mir-101	75	0	FALSE	0	0
hsa-mir-101-2	2	0	0	0	0	0	0	2	FALSE	hsa-mir-101-2	40.5	0	FALSE	0	0
hsa-mir-122	1	0	0	0	0	0	0	1	FALSE	hsa-mir-122	75	0	FALSE	0	0
hsa-mir-125b-1	4	0	0	0	0	0	0	4	FALSE	hsa-mir-125b-1	49.75	0	FALSE	0	0
hsa-mir-130a	4	0	0	0	0	0	0	4	FALSE	hsa-mir-130a	56.75	0	FALSE	0	0
hsa-mir-141	9	0	0	0	0	0	0	9	FALSE	hsa-mir-141	32.2857	2	FALSE	0	0
hsa-mir-146a	10	0	0	0	0	0	0	10	FALSE	hsa-mir-146a	45	2	FALSE	0	0
hsa-mir-148a	8	0	0	0	0	0	0	8	FALSE	hsa-mir-148a	41.8333	2	FALSE	0	0
hsa-mir-15	1	0	0	0	0	0	0	1	FALSE	hsa-mir-15	75	0	FALSE	0	0
hsa-mir-150	12	0	0	0	0	0	0	12	FALSE	hsa-mir-150	36.7273	1	FALSE	0	0
hsa-mir-196a-1	2	0	0	0	0	0	0	2	FALSE	hsa-mir-196a-1	80	0	FALSE	0	0
hsa-mir-200c	11	0	0	0	0	0	0	11	FALSE	hsa-mir-200c	27.6364	0	FALSE	0	0
hsa-mir-22	9	0	0	0	0	0	0	9	FALSE	hsa-mir-22	55	3	FALSE	0	0
hsa-mir-221	6	0	0	0	0	0	0	6	FALSE	hsa-mir-221	59	1	FALSE	0	0
hsa-mir-222	5	0	0	0	0	0	0	5	FALSE	hsa-mir-222	50.2	0	FALSE	0	0
hsa-mir-23a	5	0	0	0	0	0	0	5	FALSE	hsa-mir-23a	43.25	1	FALSE	0	0
hsa-mir-24-2	6	0	0	0	0	0	0	6	FALSE	hsa-mir-24-2	44.6	1	FALSE	0	0
hsa-mir-26a	4	0	0	0	0	0	0	4	FALSE	hsa-mir-26a	60.3333	1	FALSE	0	0
hsa-mir-26a-1	3	0	0	0	0	0	0	3	FALSE	hsa-mir-26a-1	62.5	1	FALSE	0	0
hsa-mir-26a-2	2	0	0	0	0	0	0	2	FALSE	hsa-mir-26a-2	75	1	FALSE	0	0
hsa-mir-26b	2	0	0	0	0	0	0	2	FALSE	hsa-mir-26b	75	1	FALSE	0	0
hsa-mir-27a	7	0	0	0	0	0	0	7	FALSE	hsa-mir-27a	51.3333	1	FALSE	0	0
hsa-mir-28	1	0	0	0	0	0	0	1	FALSE	hsa-mir-28	75	0	FALSE	0	0
hsa-mir-29b	3	0	0	0	0	0	0	3	FALSE	hsa-mir-29b	57	0	FALSE	0	0
hsa-mir-29b-1	3	0	0	0	0	0	0	3	FALSE	hsa-mir-29b-1	62	0	FALSE	0	0
hsa-mir-29c	5	0	0	0	0	0	0	5	FALSE	hsa-mir-29c	55.4	0	FALSE	0	0
hsa-mir-30a	2	0	0	0	0	0	0	2	FALSE	hsa-mir-30a	45	0	FALSE	0	0
hsa-mir-30b	3	0	0	0	0	0	0	3	FALSE	hsa-mir-30b	64	0	FALSE	0	0
hsa-mir-30d	2	0	0	0	0	0	0	2	FALSE	hsa-mir-30d	42.5	0	FALSE	0	0
hsa-mir-32	1	0	0	0	0	0	0	1	FALSE	hsa-mir-32	75	0	FALSE	0	0
hsa-mir-34a	12	0	0	0	0	0	0	12	FALSE	hsa-mir-34a	36.8182	1	FALSE	0	0
hsa-mir-371a	1	0	0	0	0	0	0	1	FALSE	hsa-mir-371a	75	0	FALSE	0	0
hsa-mir-371b	1	0	0	0	0	0	0	1	FALSE	hsa-mir-371b	75	0	FALSE	0	0
hsa-mir-372	3	0	0	0	0	0	0	3	FALSE	hsa-mir-372	35	0	FALSE	0	0
hsa-mir-373	4	0	0	0	0	0	0	4	FALSE	hsa-mir-373	35	0	FALSE	0	0
hsa-mir-451	4	0	0	0	0	0	0	4	FALSE	hsa-mir-451	46.25	0	FALSE	0	0
hsa-mir-497	2	0	0	0	0	0	0	2	FALSE	hsa-mir-497	52	0	FALSE	0	0
hsa-mir-548m	1	0	0	0	0	0	0	1	FALSE	hsa-mir-548m	75	0	FALSE	0	0
hsa-mir-7-1	5	0	0	0	0	0	0	5	FALSE	hsa-mir-7-1	53.8	0	FALSE	0	0
hsa-mir-9	4	0	0	0	0	0	0	4	FALSE	hsa-mir-9	68	1	FALSE	0	0
hsa-mir-9-2	2	0	0	0	0	0	0	2	FALSE	hsa-mir-9-2	80	0	FALSE	0	0
hsa-mir-200b	13	0	0	0	0	0	0	13	FALSE	hsa-mir-200b	28.25	1	FALSE	0	0
hsa-mir-155	7	0	0	0	0	0	0	7	FALSE	hsa-mir-155	44.3333	1	FALSE	0	0
hsa-mir-196b	1	0	0	0	0	0	0	1	FALSE	hsa-mir-196b	3	0	FALSE	0	0
hsa-mir-107	3	0	0	0	0	0	0	3	FALSE	hsa-mir-107	45.5	1	FALSE	0	0
hsa-mir-10b	2	0	0	0	0	0	0	2	FALSE	hsa-mir-10b	73	0	FALSE	0	0
hsa-mir-1204	2	0	0	0	0	0	0	2	FALSE	hsa-mir-1204	49.5	0	FALSE	0	0
hsa-mir-1206	1	0	0	0	0	0	0	1	FALSE	hsa-mir-1206	85	0	FALSE	0	0
hsa-mir-124	3	0	0	0	0	0	0	3	FALSE	hsa-mir-124	48	0	FALSE	0	0
hsa-mir-1246	2	0	0	0	0	0	0	2	FALSE	hsa-mir-1246	49.5	0	FALSE	0	0
hsa-mir-125a	2	0	0	0	0	0	0	2	FALSE	hsa-mir-125a	70.5	0	FALSE	0	0
hsa-mir-125b	4	0	0	0	0	0	0	4	FALSE	hsa-mir-125b	56.25	0	FALSE	0	0
hsa-mir-127	2	0	0	0	0	0	0	2	FALSE	hsa-mir-127	73	0	FALSE	0	0
hsa-mir-1275	1	0	0	0	0	0	0	1	FALSE	hsa-mir-1275	85	0	FALSE	0	0
hsa-mir-1277	1	0	0	0	0	0	0	1	FALSE	hsa-mir-1277	85	0	FALSE	0	0
hsa-mir-1323	1	0	0	0	0	0	0	1	FALSE	hsa-mir-1323	85	0	FALSE	0	0
hsa-mir-139	1	0	0	0	0	0	0	1	FALSE	hsa-mir-139	85	0	FALSE	0	0
hsa-mir-142	3	0	0	0	0	0	0	3	FALSE	hsa-mir-142	45	0	FALSE	0	0
hsa-mir-143	7	0	0	0	0	0	0	7	FALSE	hsa-mir-143	30.5714	0	FALSE	0	0
hsa-mir-145	6	0	0	0	0	0	0	6	FALSE	hsa-mir-145	40.6	1	FALSE	0	0
hsa-mir-149	1	0	0	0	0	0	0	1	FALSE	hsa-mir-149	85	0	FALSE	0	0
hsa-mir-151a	1	0	0	0	0	0	0	1	FALSE	hsa-mir-151a	85	0	FALSE	0	0
hsa-mir-191	2	0	0	0	0	0	0	2	FALSE	hsa-mir-191	57	0	FALSE	0	0
hsa-mir-192	3	0	0	0	0	0	0	3	FALSE	hsa-mir-192	70.5	1	FALSE	0	0
hsa-mir-193b	2	0	0	0	0	0	0	2	FALSE	hsa-mir-193b	70.5	0	FALSE	0	0
hsa-mir-194	1	0	0	0	0	0	0	1	FALSE	hsa-mir-194	85	0	FALSE	0	0
hsa-mir-198	2	0	0	0	0	0	0	2	FALSE	hsa-mir-198	43.5	0	FALSE	0	0
hsa-mir-200a	11	0	0	0	0	0	0	11	FALSE	hsa-mir-200a	26.2	1	FALSE	0	0
hsa-mir-205	3	0	0	0	0	0	0	3	FALSE	hsa-mir-205	51.6667	0	FALSE	0	0
hsa-mir-210	2	0	0	0	0	0	0	2	FALSE	hsa-mir-210	73	0	FALSE	0	0
hsa-mir-215	1	0	0	0	0	0	0	1	FALSE	hsa-mir-215	85	0	FALSE	0	0
hsa-mir-29	2	0	0	0	0	0	0	2	FALSE	hsa-mir-29	70.5	0	FALSE	0	0
hsa-mir-300	1	0	0	0	0	0	0	1	FALSE	hsa-mir-300	85	0	FALSE	0	0
hsa-mir-320	1	0	0	0	0	0	0	1	FALSE	hsa-mir-320	85	0	FALSE	0	0
hsa-mir-34b	3	0	0	0	0	0	0	3	FALSE	hsa-mir-34b	47.5	1	FALSE	0	0
hsa-mir-365	3	0	0	0	0	0	0	3	FALSE	hsa-mir-365	60.3333	0	FALSE	0	0
hsa-mir-3661	1	0	0	0	0	0	0	1	FALSE	hsa-mir-3661	85	0	FALSE	0	0
hsa-mir-3662	1	0	0	0	0	0	0	1	FALSE	hsa-mir-3662	85	0	FALSE	0	0
hsa-mir-381	1	0	0	0	0	0	0	1	FALSE	hsa-mir-381	85	0	FALSE	0	0
hsa-mir-429	11	0	0	0	0	0	0	11	FALSE	hsa-mir-429	26.2	1	FALSE	0	0
hsa-mir-4521	1	0	0	0	0	0	0	1	FALSE	hsa-mir-4521	85	0	FALSE	0	0
hsa-mir-499	1	0	0	0	0	0	0	1	FALSE	hsa-mir-499	85	0	FALSE	0	0
hsa-mir-502	2	0	0	0	0	0	0	2	FALSE	hsa-mir-502	73	0	FALSE	0	0
hsa-mir-504	1	0	0	0	0	0	0	1	FALSE	hsa-mir-504	85	0	FALSE	0	0
hsa-mir-506	2	0	0	0	0	0	0	2	FALSE	hsa-mir-506	73	0	FALSE	0	0
hsa-mir-590	2	0	0	0	0	0	0	2	FALSE	hsa-mir-590	44	0	FALSE	0	0
hsa-mir-605	1	0	0	0	0	0	0	1	FALSE	hsa-mir-605	85	0	FALSE	0	0
hsa-mir-655	1	0	0	0	0	0	0	1	FALSE	hsa-mir-655	85	0	FALSE	0	0
hsa-mir-193a	1	0	0	0	0	0	0	1	FALSE	hsa-mir-193a	14	0	FALSE	0	0
hsa-mir-3158	1	0	0	0	0	0	0	1	FALSE	hsa-mir-3158	14	0	FALSE	0	0
hsa-mir-124-1	3	0	0	0	0	0	0	3	FALSE	hsa-mir-124-1	26.6667	0	FALSE	0	0
hsa-mir-124-2	2	0	0	0	0	0	0	2	FALSE	hsa-mir-124-2	15	0	FALSE	0	0
hsa-mir-124-3	3	0	0	0	0	0	0	3	FALSE	hsa-mir-124-3	26.6667	0	FALSE	0	0
hsa-mir-182	7	0	0	0	0	0	0	7	FALSE	hsa-mir-182	34.2857	0	FALSE	0	0
hsa-mir-183	6	0	0	0	0	0	0	6	FALSE	hsa-mir-183	34.1667	0	FALSE	0	0
hsa-mir-199a	2	0	0	0	0	0	0	2	FALSE	hsa-mir-199a	36.5	0	FALSE	0	0
hsa-mir-30e	2	0	0	0	0	0	0	2	FALSE	hsa-mir-30e	15	0	FALSE	0	0
hsa-mir-371	2	0	0	0	0	0	0	2	FALSE	hsa-mir-371	15	0	FALSE	0	0
hsa-mir-770	1	0	0	0	0	0	0	1	FALSE	hsa-mir-770	17	0	FALSE	0	0
hsa-mir-96	7	0	0	0	0	0	0	7	FALSE	hsa-mir-96	34.1667	1	FALSE	0	0
hsa-mir-152	1	0	0	0	0	0	0	1	FALSE	hsa-mir-152	15	0	FALSE	0	0
hsa-mir-218	2	0	0	0	0	0	0	2	FALSE	hsa-mir-218	32.5	0	FALSE	0	0
hsa-mir-296	2	0	0	0	0	0	0	2	FALSE	hsa-mir-296	32.5	0	FALSE	0	0
hsa-mir-30c	2	0	0	0	0	0	0	2	FALSE	hsa-mir-30c	38	0	FALSE	0	0
hsa-mir-21	15	0	0	0	0	0	0	15	FALSE	hsa-mir-21	24.5	3	FALSE	0	0
hsa-mir-1	2	0	0	0	0	0	0	2	FALSE	hsa-mir-1	30	0	FALSE	0	0
hsa-mir-622	1	0	0	0	0	0	0	1	FALSE	hsa-mir-622	10	0	FALSE	0	0
hsa-mir-424	2	0	0	0	0	0	0	2	FALSE	hsa-mir-424	35	0	FALSE	0	0
hsa-mir-503	3	0	0	0	0	0	0	3	FALSE	hsa-mir-503	42	0	FALSE	0	0
hsa-mir-1-2	1	0	0	0	0	0	0	1	FALSE	hsa-mir-1-2	19	0	FALSE	0	0
hsa-mir-134	1	0	0	0	0	0	0	1	FALSE	hsa-mir-134	19	0	FALSE	0	0
hsa-mir-206	1	0	0	0	0	0	0	1	FALSE	hsa-mir-206	19	0	FALSE	0	0
hsa-mir-31	1	0	0	0	0	0	0	1	FALSE	hsa-mir-31	19	0	FALSE	0	0
hsa-mir-544	1	0	0	0	0	0	0	1	FALSE	hsa-mir-544	19	0	FALSE	0	0
hsa-mir-181a-2	4	0	0	0	0	0	0	4	FALSE	hsa-mir-181a-2	18.5	0	FALSE	0	0
hsa-mir-1268a	1	0	0	0	0	0	0	1	FALSE	hsa-mir-1268a	50	0	FALSE	0	0
hsa-mir-1268b	1	0	0	0	0	0	0	1	FALSE	hsa-mir-1268b	50	0	FALSE	0	0
hsa-mir-1307	2	0	0	0	0	0	0	2	FALSE	hsa-mir-1307	50	1	FALSE	0	0
hsa-mir-181a-1	2	0	0	0	0	0	0	2	FALSE	hsa-mir-181a-1	39.5	0	FALSE	0	0
hsa-mir-181b-1	3	0	0	0	0	0	0	3	FALSE	hsa-mir-181b-1	43	0	FALSE	0	0
hsa-mir-181b-2	3	0	0	0	0	0	0	3	FALSE	hsa-mir-181b-2	20.3333	0	FALSE	0	0
hsa-mir-181d	1	0	0	0	0	0	0	1	FALSE	hsa-mir-181d	50	0	FALSE	0	0
hsa-mir-2110	1	0	0	0	0	0	0	1	FALSE	hsa-mir-2110	50	0	FALSE	0	0
hsa-mir-320a	2	0	0	0	0	0	0	2	FALSE	hsa-mir-320a	42.5	0	FALSE	0	0
hsa-mir-330	1	0	0	0	0	0	0	1	FALSE	hsa-mir-330	50	0	FALSE	0	0
hsa-mir-335	1	0	0	0	0	0	0	1	FALSE	hsa-mir-335	50	0	FALSE	0	0
hsa-mir-33a	1	0	0	0	0	0	0	1	FALSE	hsa-mir-33a	50	0	FALSE	0	0
hsa-mir-345	1	0	0	0	0	0	0	1	FALSE	hsa-mir-345	50	0	FALSE	0	0
hsa-mir-421	1	0	0	0	0	0	0	1	FALSE	hsa-mir-421	50	0	FALSE	0	0
hsa-mir-4295	1	0	0	0	0	0	0	1	FALSE	hsa-mir-4295	50	0	FALSE	0	0
hsa-mir-7-2	2	0	0	0	0	0	0	2	FALSE	hsa-mir-7-2	53	0	FALSE	0	0
hsa-mir-760	1	0	0	0	0	0	0	1	FALSE	hsa-mir-760	50	0	FALSE	0	0
hsa-mir-887	1	0	0	0	0	0	0	1	FALSE	hsa-mir-887	50	0	FALSE	0	0
hsa-mir-9-3	1	0	0	0	0	0	0	1	FALSE	hsa-mir-9-3	50	0	FALSE	0	0
hsa-mir-92b	1	0	0	0	0	0	0	1	FALSE	hsa-mir-92b	50	0	FALSE	0	0
hsa-let-7a-3	1	0	0	0	0	0	0	1	FALSE	hsa-let-7a-3	61	0	FALSE	0	0
hsa-mir-1276	1	0	0	0	0	0	0	1	FALSE	hsa-mir-1276	61	0	FALSE	0	0
hsa-mir-1286	1	0	0	0	0	0	0	1	FALSE	hsa-mir-1286	61	0	FALSE	0	0
hsa-mir-136	1	0	0	0	0	0	0	1	FALSE	hsa-mir-136	61	0	FALSE	0	0
hsa-mir-146b	4	0	0	0	0	0	0	4	FALSE	hsa-mir-146b	50.5	0	FALSE	0	0
hsa-mir-1908	2	0	0	0	0	0	0	2	FALSE	hsa-mir-1908	61	1	FALSE	0	0
hsa-mir-199a-2	1	0	0	0	0	0	0	1	FALSE	hsa-mir-199a-2	61	0	FALSE	0	0
hsa-mir-214	2	0	0	0	0	0	0	2	FALSE	hsa-mir-214	55.5	0	FALSE	0	0
hsa-mir-219a-1	1	0	0	0	0	0	0	1	FALSE	hsa-mir-219a-1	61	0	FALSE	0	0
hsa-mir-2467	1	0	0	0	0	0	0	1	FALSE	hsa-mir-2467	61	0	FALSE	0	0
hsa-mir-2909	1	0	0	0	0	0	0	1	FALSE	hsa-mir-2909	61	0	FALSE	0	0
hsa-mir-301a	1	0	0	0	0	0	0	1	FALSE	hsa-mir-301a	61	0	FALSE	0	0
hsa-mir-30c-2	1	0	0	0	0	0	0	1	FALSE	hsa-mir-30c-2	61	0	FALSE	0	0
hsa-mir-3200	1	0	0	0	0	0	0	1	FALSE	hsa-mir-3200	61	0	FALSE	0	0
hsa-mir-340	1	0	0	0	0	0	0	1	FALSE	hsa-mir-340	61	0	FALSE	0	0
hsa-mir-3620	1	0	0	0	0	0	0	1	FALSE	hsa-mir-3620	61	0	FALSE	0	0
hsa-mir-425	2	0	0	0	0	0	0	2	FALSE	hsa-mir-425	45	0	FALSE	0	0
hsa-mir-4454	1	0	0	0	0	0	0	1	FALSE	hsa-mir-4454	61	0	FALSE	0	0
hsa-mir-448	1	0	0	0	0	0	0	1	FALSE	hsa-mir-448	61	0	FALSE	0	0
hsa-mir-4485	1	0	0	0	0	0	0	1	FALSE	hsa-mir-4485	61	0	FALSE	0	0
hsa-mir-494	1	0	0	0	0	0	0	1	FALSE	hsa-mir-494	61	0	FALSE	0	0
hsa-mir-509	2	0	0	0	0	0	0	2	FALSE	hsa-mir-509	58.5	0	FALSE	0	0
hsa-mir-548d	1	0	0	0	0	0	0	1	FALSE	hsa-mir-548d	61	0	FALSE	0	0
hsa-mir-9-1	1	0	0	0	0	0	0	1	FALSE	hsa-mir-9-1	61	0	FALSE	0	0
hsa-mir-105	1	0	0	0	0	0	0	1	FALSE	hsa-mir-105	56	0	FALSE	0	0
hsa-mir-132	3	0	0	0	0	0	0	3	FALSE	hsa-mir-132	31.6667	0	FALSE	0	0
hsa-mir-188	1	0	0	0	0	0	0	1	FALSE	hsa-mir-188	56	0	FALSE	0	0
hsa-mir-212	1	0	0	0	0	0	0	1	FALSE	hsa-mir-212	56	0	FALSE	0	0
hsa-mir-3074	1	0	0	0	0	0	0	1	FALSE	hsa-mir-3074	56	0	FALSE	0	0
hsa-mir-3151	2	0	0	0	0	0	0	2	FALSE	hsa-mir-3151	45.5	0	FALSE	0	0
hsa-mir-378a	1	0	0	0	0	0	0	1	FALSE	hsa-mir-378a	56	0	FALSE	0	0
hsa-mir-7-3	1	0	0	0	0	0	0	1	FALSE	hsa-mir-7-3	56	0	FALSE	0	0
hsa-mir-802	1	0	0	0	0	0	0	1	FALSE	hsa-mir-802	56	0	FALSE	0	0
hsa-mir-99b	1	0	0	0	0	0	0	1	FALSE	hsa-mir-99b	56	0	FALSE	0	0
hsa-mir-630	1	0	0	0	0	0	0	1	FALSE	hsa-mir-630	35	0	FALSE	0	0
hsa-mir-125b-2	1	0	0	0	0	0	0	1	FALSE	hsa-mir-125b-2	50	0	FALSE	0	0
hsa-mir-135b	2	0	0	0	0	0	0	2	FALSE	hsa-mir-135b	28.5	0	FALSE	0	0
hsa-mir-181a	1	0	0	0	0	0	0	1	FALSE	hsa-mir-181a	50	0	FALSE	0	0
hsa-mir-181b	1	0	0	0	0	0	0	1	FALSE	hsa-mir-181b	50	0	FALSE	0	0
hsa-mir-197	1	0	0	0	0	0	0	1	FALSE	hsa-mir-197	50	0	FALSE	0	0
hsa-mir-204	1	0	0	0	0	0	0	1	FALSE	hsa-mir-204	50	0	FALSE	0	0
hsa-mir-24	1	0	0	0	0	0	0	1	FALSE	hsa-mir-24	50	0	FALSE	0	0
hsa-mir-30c-1	1	0	0	0	0	0	0	1	FALSE	hsa-mir-30c-1	50	0	FALSE	0	0
hsa-mir-370	2	0	0	0	0	0	0	2	FALSE	hsa-mir-370	28	0	FALSE	0	0
hsa-mir-383	1	0	0	0	0	0	0	1	FALSE	hsa-mir-383	50	0	FALSE	0	0
hsa-mir-520d	1	0	0	0	0	0	0	1	FALSE	hsa-mir-520d	50	0	FALSE	0	0
hsa-mir-629	1	0	0	0	0	0	0	1	FALSE	hsa-mir-629	50	0	FALSE	0	0
hsa-mir-196a-2	1	0	0	0	0	0	0	1	FALSE	hsa-mir-196a-2	6	0	FALSE	0	0
hsa-mir-331	1	0	0	0	0	0	0	1	FALSE	hsa-mir-331	6	0	FALSE	0	0
hsa-mir-302	1	0	0	0	0	0	0	1	FALSE	hsa-mir-302	13	0	FALSE	0	0
hsa-mir-302a	1	0	0	0	0	0	0	1	FALSE	hsa-mir-302a	13	0	FALSE	0	0
hsa-mir-302b	1	0	0	0	0	0	0	1	FALSE	hsa-mir-302b	13	0	FALSE	0	0
hsa-mir-302c	1	0	0	0	0	0	0	1	FALSE	hsa-mir-302c	13	0	FALSE	0	0
hsa-mir-302d	1	0	0	0	0	0	0	1	FALSE	hsa-mir-302d	13	0	FALSE	0	0
hsa-mir-367	1	0	0	0	0	0	0	1	FALSE	hsa-mir-367	13	0	FALSE	0	0
hsa-mir-140	1	0	0	0	0	0	0	1	FALSE	hsa-mir-140	29	0	FALSE	0	0
hsa-mir-99a	1	0	0	0	0	0	0	1	FALSE	hsa-mir-99a	29	0	FALSE	0	0
hsa-mir-483	1	0	0	0	0	0	0	1	FALSE	hsa-mir-483	4	0	FALSE	0	0
hsa-mir-486	1	0	0	0	0	0	0	1	FALSE	hsa-mir-486	11	0	FALSE	0	0
hsa-mir-542	1	0	0	0	0	0	0	1	FALSE	hsa-mir-542	4	0	FALSE	0	0

## Sheet: Figure S1_B
Topological properties of the TF-miRNA-TG_B sub-network
Habib MotieGhader PhD, Esmaeil Safavi PhD, Ali Rezapour PhD, Fatemeh Firouzi Amoodizaj MSc, Roya asl iranifam MSc
Node name	Indegree	Outdegree	AverageShortestPathLength	BetweennessCentrality	ClosenessCentrality	ClusteringCoefficient	Eccentricity	EdgeCount	IsSingleNode	name	NeighborhoodConnectivity	PartnerOfMultiEdgedNodePairs	selected	SelfLoops	Stress
hsa-mir-7	1	0	0	0	0	0	0	1	FALSE	hsa-mir-7	10	0	FALSE	0	0
hsa-mir-93	1	0	0	0	0	0	0	1	FALSE	hsa-mir-93	77	0	FALSE	0	0
hsa-mir-92a	1	0	0	0	0	0	0	1	FALSE	hsa-mir-92a	77	0	FALSE	0	0
hsa-mir-9-2	1	0	0	0	0	0	0	1	FALSE	hsa-mir-9-2	77	0	FALSE	0	0
hsa-mir-9	1	0	0	0	0	0	0	1	FALSE	hsa-mir-9	77	0	FALSE	0	0
hsa-mir-7-1	2	0	0	0	0	0	0	2	FALSE	hsa-mir-7-1	39.5	0	FALSE	0	0
hsa-mir-548m	1	0	0	0	0	0	0	1	FALSE	hsa-mir-548m	77	0	FALSE	0	0
hsa-mir-497	1	0	0	0	0	0	0	1	FALSE	hsa-mir-497	77	0	FALSE	0	0
hsa-mir-451	1	0	0	0	0	0	0	1	FALSE	hsa-mir-451	77	0	FALSE	0	0
hsa-mir-373	1	0	0	0	0	0	0	1	FALSE	hsa-mir-373	77	0	FALSE	0	0
hsa-mir-372	1	0	0	0	0	0	0	1	FALSE	hsa-mir-372	77	0	FALSE	0	0
hsa-mir-371b	1	0	0	0	0	0	0	1	FALSE	hsa-mir-371b	77	0	FALSE	0	0
hsa-mir-371a	1	0	0	0	0	0	0	1	FALSE	hsa-mir-371a	77	0	FALSE	0	0
hsa-mir-34a	1	0	0	0	0	0	0	1	FALSE	hsa-mir-34a	77	0	FALSE	0	0
hsa-mir-32	1	0	0	0	0	0	0	1	FALSE	hsa-mir-32	77	0	FALSE	0	0
hsa-mir-30d	1	0	0	0	0	0	0	1	FALSE	hsa-mir-30d	77	0	FALSE	0	0
hsa-mir-30b	1	0	0	0	0	0	0	1	FALSE	hsa-mir-30b	77	0	FALSE	0	0
hsa-mir-30a	1	0	0	0	0	0	0	1	FALSE	hsa-mir-30a	77	0	FALSE	0	0
hsa-mir-29c	1	0	0	0	0	0	0	1	FALSE	hsa-mir-29c	77	0	FALSE	0	0
hsa-mir-29b-2	1	0	0	0	0	0	0	1	FALSE	hsa-mir-29b-2	77	0	FALSE	0	0
hsa-mir-29b-1	1	0	0	0	0	0	0	1	FALSE	hsa-mir-29b-1	77	0	FALSE	0	0
hsa-mir-29b	1	0	0	0	0	0	0	1	FALSE	hsa-mir-29b	77	0	FALSE	0	0
hsa-mir-29a	1	0	0	0	0	0	0	1	FALSE	hsa-mir-29a	77	0	FALSE	0	0
hsa-mir-28	1	0	0	0	0	0	0	1	FALSE	hsa-mir-28	77	0	FALSE	0	0
hsa-mir-27a	2	0	0	0	0	0	0	2	FALSE	hsa-mir-27a	77	1	FALSE	0	0
hsa-mir-26b	2	0	0	0	0	0	0	2	FALSE	hsa-mir-26b	77	1	FALSE	0	0
hsa-mir-26a-2	2	0	0	0	0	0	0	2	FALSE	hsa-mir-26a-2	77	1	FALSE	0	0
hsa-mir-26a-1	2	0	0	0	0	0	0	2	FALSE	hsa-mir-26a-1	77	1	FALSE	0	0
hsa-mir-26a	2	0	0	0	0	0	0	2	FALSE	hsa-mir-26a	77	1	FALSE	0	0
hsa-mir-25	1	0	0	0	0	0	0	1	FALSE	hsa-mir-25	77	0	FALSE	0	0
hsa-mir-24-2	2	0	0	0	0	0	0	2	FALSE	hsa-mir-24-2	77	1	FALSE	0	0
hsa-mir-23b	1	0	0	0	0	0	0	1	FALSE	hsa-mir-23b	77	0	FALSE	0	0
hsa-mir-23a	2	0	0	0	0	0	0	2	FALSE	hsa-mir-23a	77	1	FALSE	0	0
hsa-mir-222	2	0	0	0	0	0.5	0	2	FALSE	hsa-mir-222	43.5	0	FALSE	0	0
hsa-mir-221	3	0	0	0	0	0.5	0	3	FALSE	hsa-mir-221	43.5	1	FALSE	0	0
hsa-mir-22	2	0	0	0	0	0	0	2	FALSE	hsa-mir-22	77	1	FALSE	0	0
hsa-mir-20b	1	0	0	0	0	0	0	1	FALSE	hsa-mir-20b	77	0	FALSE	0	0
hsa-mir-20a	2	0	0	0	0	0	0	2	FALSE	hsa-mir-20a	77	1	FALSE	0	0
hsa-mir-200c	1	0	0	0	0	0	0	1	FALSE	hsa-mir-200c	77	0	FALSE	0	0
hsa-mir-19b	2	0	0	0	0	0	0	2	FALSE	hsa-mir-19b	77	1	FALSE	0	0
hsa-mir-19a	2	0	0	0	0	0	0	2	FALSE	hsa-mir-19a	77	1	FALSE	0	0
hsa-mir-196a-1	1	0	0	0	0	0	0	1	FALSE	hsa-mir-196a-1	77	0	FALSE	0	0
hsa-mir-195	1	0	0	0	0	0	0	1	FALSE	hsa-mir-195	77	0	FALSE	0	0
hsa-mir-18b	1	0	0	0	0	0	0	1	FALSE	hsa-mir-18b	77	0	FALSE	0	0
hsa-mir-18a	1	0	0	0	0	0	0	1	FALSE	hsa-mir-18a	77	0	FALSE	0	0
hsa-mir-184	1	0	0	0	0	0	0	1	FALSE	hsa-mir-184	77	0	FALSE	0	0
hsa-mir-17	3	0	0	0	0	0	0	3	FALSE	hsa-mir-17	77	1	FALSE	0	0
hsa-mir-16-1	1	0	0	0	0	0	0	1	FALSE	hsa-mir-16-1	77	0	FALSE	0	0
hsa-mir-16	1	0	0	0	0	0	0	1	FALSE	hsa-mir-16	77	0	FALSE	0	0
hsa-mir-15a	1	0	0	0	0	0	0	1	FALSE	hsa-mir-15a	77	0	FALSE	0	0
hsa-mir-150	1	0	0	0	0	0	0	1	FALSE	hsa-mir-150	77	0	FALSE	0	0
hsa-mir-15	1	0	0	0	0	0	0	1	FALSE	hsa-mir-15	77	0	FALSE	0	0
hsa-mir-148a	1	0	0	0	0	0	0	1	FALSE	hsa-mir-148a	77	0	FALSE	0	0
hsa-mir-146a	2	0	0	0	0	0	0	2	FALSE	hsa-mir-146a	77	1	FALSE	0	0
hsa-mir-141	2	0	0	0	0	0	0	2	FALSE	hsa-mir-141	77	1	FALSE	0	0
hsa-mir-130a	1	0	0	0	0	0	0	1	FALSE	hsa-mir-130a	77	0	FALSE	0	0
hsa-mir-125b-1	1	0	0	0	0	0	0	1	FALSE	hsa-mir-125b-1	77	0	FALSE	0	0
hsa-mir-122	1	0	0	0	0	0	0	1	FALSE	hsa-mir-122	77	0	FALSE	0	0
hsa-mir-106b	1	0	0	0	0	0	0	1	FALSE	hsa-mir-106b	77	0	FALSE	0	0
hsa-mir-106a	2	0	0	0	0	0	0	2	FALSE	hsa-mir-106a	77	1	FALSE	0	0
hsa-mir-101-2	1	0	0	0	0	0	0	1	FALSE	hsa-mir-101-2	77	0	FALSE	0	0
hsa-mir-101	1	0	0	0	0	0	0	1	FALSE	hsa-mir-101	77	0	FALSE	0	0
hsa-mir-100	1	0	0	0	0	0	0	1	FALSE	hsa-mir-100	77	0	FALSE	0	0
hsa-let-7g	1	0	0	0	0	0	0	1	FALSE	hsa-let-7g	77	0	FALSE	0	0
hsa-let-7f-1	1	0	0	0	0	0	0	1	FALSE	hsa-let-7f-1	77	0	FALSE	0	0
hsa-let-7f	1	0	0	0	0	0	0	1	FALSE	hsa-let-7f	77	0	FALSE	0	0
hsa-let-7a-2	1	0	0	0	0	0	0	1	FALSE	hsa-let-7a-2	77	0	FALSE	0	0
hsa-let-7a-1	1	0	0	0	0	0	0	1	FALSE	hsa-let-7a-1	77	0	FALSE	0	0
hsa-let-7a	1	0	0	0	0	0	0	1	FALSE	hsa-let-7a	77	0	FALSE	0	0
hsa-let-7	1	0	0	0	0	0	0	1	FALSE	hsa-let-7	77	0	FALSE	0	0
WT1	0	1	1	0	1	0	1	1	FALSE	WT1	4	0	FALSE	0	0
SF1	0	1	1	0	1	0	1	1	FALSE	SF1	4	0	FALSE	0	0
ILF2	0	2	1	0	1	0	1	2	FALSE	ILF2	3	0	FALSE	0	0
MYC	0	94	1.125	0	0.888889	0.000341763	2	94	FALSE	MYC	1.49351	16	FALSE	0	0
hsa-let-7d	1	1	1	0.00165113	1	0	1	2	FALSE	hsa-let-7d	42	0	FALSE	0	68
UTP6	7	0	0	0	0	0	0	7	FALSE	UTP6	3	0	FALSE	0	0
UTP3	1	0	0	0	0	0	0	1	FALSE	UTP3	8	0	FALSE	0	0
U2AF2	4	0	0	0	0	0	0	4	FALSE	U2AF2	2.75	0	FALSE	0	0
hsa-miR-29a	0	1	1	0	1	0	1	1	FALSE	hsa-miR-29a	3	0	FALSE	0	0
SYNCRIP	3	0	0	0	0	0	0	3	FALSE	SYNCRIP	2.33333	0	FALSE	0	0
hsa-miR-106b	0	1	1	0	1	0	1	1	FALSE	hsa-miR-106b	2	0	FALSE	0	0
SSB	2	0	0	0	0	0	0	2	FALSE	SSB	2.5	0	FALSE	0	0
hsa-miR-26a-2	0	1	1	0	1	0	1	1	FALSE	hsa-miR-26a-2	8	0	FALSE	0	0
hsa-miR-26a-1	0	1	1	0	1	0	1	1	FALSE	hsa-miR-26a-1	8	0	FALSE	0	0
SRSF7	8	0	0	0	0	0	0	8	FALSE	SRSF7	2.5	0	FALSE	0	0
hsa-miR-100	0	1	1	0	1	0	1	1	FALSE	hsa-miR-100	8	0	FALSE	0	0
SRSF1	7	3	1	0.0403069	1	0.0222222	1	10	FALSE	SRSF1	10.3	0	FALSE	0	830
PTBP1	5	0	0	0	0	0	0	5	FALSE	PTBP1	19.4	0	FALSE	0	0
PRPF19	2	0	0	0	0	0	0	2	FALSE	PRPF19	5.5	0	FALSE	0	0
hsa-miR-32	0	1	1	0	1	0	1	1	FALSE	hsa-miR-32	4	0	FALSE	0	0
PNO1	4	0	0	0	0	0	0	4	FALSE	PNO1	3.5	0	FALSE	0	0
hsa-miR-20a	0	1	1	0	1	0	1	1	FALSE	hsa-miR-20a	3	0	FALSE	0	0
NUDT21	3	0	0	0	0	0	0	3	FALSE	NUDT21	2.33333	0	FALSE	0	0
NMD3	3	0	0	0	0	0	0	3	FALSE	NMD3	6.33333	0	FALSE	0	0
NLE1	4	0	0	0	0	0	0	4	FALSE	NLE1	5.5	0	FALSE	0	0
MRTO4	1	0	0	0	0	0	0	1	FALSE	MRTO4	3	0	FALSE	0	0
hsa-miR-30b	0	2	1	0	1	0	1	2	FALSE	hsa-miR-30b	8	0	FALSE	0	0
hsa-miR-125b	0	3	1	0	1	0	1	3	FALSE	hsa-miR-125b	4.66667	0	FALSE	0	0
MATR3	8	0	0	0	0	0	0	8	FALSE	MATR3	3	0	FALSE	0	0
KHDRBS1	3	0	0	0	0	0	0	3	FALSE	KHDRBS1	4	0	FALSE	0	0
hsa-miR-200c	0	2	1	0	1	0	1	2	FALSE	hsa-miR-200c	3.5	0	FALSE	0	0
ILF3	4	0	0	0	0	0	0	4	FALSE	ILF3	3	0	FALSE	0	0
hsa-miR-7	0	4	1.42857	0	0.7	0	2	4	FALSE	hsa-miR-7	7.75	0	FALSE	0	0
hsa-miR-34a	0	2	1	0	1	0	1	2	FALSE	hsa-miR-34a	6	0	FALSE	0	0
hsa-miR-30d	0	2	1	0	1	0	1	2	FALSE	hsa-miR-30d	8.5	0	FALSE	0	0
hsa-miR-17	0	4	1	0	1	0	1	4	FALSE	hsa-miR-17	5.5	0	FALSE	0	0
HNRNPU	9	0	0	0	0	0	0	9	FALSE	HNRNPU	3.22222	0	FALSE	0	0
hsa-let-7c	1	2	1	0.00660451	1	0	1	3	FALSE	hsa-let-7c	29.6667	0	FALSE	0	136
hsa-miR-92a	0	7	1	0	1	0	1	7	FALSE	hsa-miR-92a	5.28571	0	FALSE	0	0
hsa-miR-373	0	2	1	0	1	0	1	2	FALSE	hsa-miR-373	10.5	0	FALSE	0	0
hsa-miR-372	0	2	1	0	1	0	1	2	FALSE	hsa-miR-372	10.5	0	FALSE	0	0
hsa-miR-371b	0	2	1	0	1	0	1	2	FALSE	hsa-miR-371b	10.5	0	FALSE	0	0
hsa-miR-371a	0	2	1	0	1	0	1	2	FALSE	hsa-miR-371a	10.5	0	FALSE	0	0
hsa-miR-27a	0	3	1.5	0	0.666667	0	2	3	FALSE	hsa-miR-27a	9	0	FALSE	0	0
hsa-miR-19a	0	2	1	0	1	0	1	2	FALSE	hsa-miR-19a	11.5	0	FALSE	0	0
hsa-miR-18a	0	3	1	0	1	0	1	3	FALSE	hsa-miR-18a	8.33333	0	FALSE	0	0
hsa-miR-16-1	0	2	1	0	1	0	1	2	FALSE	hsa-miR-16-1	11	0	FALSE	0	0
hsa-miR-141	0	1	1	0	1	0	1	1	FALSE	hsa-miR-141	14	0	FALSE	0	0
hsa-miR-101	0	1	1	0	1	0	1	1	FALSE	hsa-miR-101	14	0	FALSE	0	0
HNRNPF	14	0	0	0	0	0	0	14	FALSE	HNRNPF	3.14286	0	FALSE	0	0
hsa-let-7b	1	4	1	0.0115579	1	0	1	5	FALSE	hsa-let-7b	20.8	0	FALSE	0	272
hsa-miR-548m	0	1	1	0	1	0	1	1	FALSE	hsa-miR-548m	12	0	FALSE	0	0
hsa-miR-497	0	2	1.6	0	0.625	0	2	2	FALSE	hsa-miR-497	11	0	FALSE	0	0
hsa-miR-30a	0	6	1	0	1	0	1	6	FALSE	hsa-miR-30a	7.16667	0	FALSE	0	0
hsa-miR-25	0	2	1	0	1	0	1	2	FALSE	hsa-miR-25	8	0	FALSE	0	0
hsa-miR-24	0	2	1	0	1	0	1	2	FALSE	hsa-miR-24	10	0	FALSE	0	0
hsa-miR-19b	0	4	1	0	1	0	1	4	FALSE	hsa-miR-19b	10.75	0	FALSE	0	0
hsa-miR-195	0	2	1.6	0	0.625	0	2	2	FALSE	hsa-miR-195	11	0	FALSE	0	0
HNRNPA1	12	0	0	0	0	0	0	12	FALSE	HNRNPA1	9.25	0	FALSE	0	0
hsa-miR-15a	0	2	1.6	0	0.625	0	2	2	FALSE	hsa-miR-15a	11	0	FALSE	0	0
hsa-miR-29b-1	0	1	1	0	1	0	1	1	FALSE	hsa-miR-29b-1	2	0	FALSE	0	0
GNL3	2	0	0	0	0	0	0	2	FALSE	GNL3	2.5	0	FALSE	0	0
hsa-miR-26b	0	4	1	0	1	0	1	4	FALSE	hsa-miR-26b	4	0	FALSE	0	0
hsa-miR-22	0	3	1	0	1	0	1	3	FALSE	hsa-miR-22	7.66667	0	FALSE	0	0
hsa-miR-222	0	2	1	0	1	0	1	2	FALSE	hsa-miR-222	3.5	0	FALSE	0	0
FUBP1	3	0	0	0	0	0	0	3	FALSE	FUBP1	2.33333	0	FALSE	0	0
hsa-let-7i	1	1	1	0.00330225	1	0	1	2	FALSE	hsa-let-7i	40	0	FALSE	0	68
hsa-miR-196a	0	2	1	0	1	0	1	2	FALSE	hsa-miR-196a	3	0	FALSE	0	0
DIEXF	2	0	0	0	0	0	0	2	FALSE	DIEXF	5	0	FALSE	0	0
hsa-miR-26a	0	2	1	0	1	0	1	2	FALSE	hsa-miR-26a	6	0	FALSE	0	0
hsa-miR-221	0	2	1	0	1	0	1	2	FALSE	hsa-miR-221	7.5	0	FALSE	0	0
DHX15	3	0	0	0	0	0	0	3	FALSE	DHX15	2.66667	0	FALSE	0	0
hsa-let-7e	1	3	1	0.00990676	1	0	1	4	FALSE	hsa-let-7e	22.5	0	FALSE	0	204
BYSL	1	0	0	0	0	0	0	1	FALSE	BYSL	8	0	FALSE	0	0
hsa-miR-16	0	8	1.27273	0	0.785714	0	2	8	FALSE	hsa-miR-16	5.875	0	FALSE	0	0
